# Supplementary material for: Distinct neuronal vulnerability and metabolic dysfunctions are characteristic features of fast-progressing Alzheimer's patients with Lewy bodies
Source: J Biol Chem. 2025 Mar 10;301(4):108396. doi: 10.1016/j.jbc.2025.108396 (PMC12002820; doi:10.1016/j.jbc.2025.108396)
Supplement: Supplementary table 1 [file mmc1.xlsx]

## Sheet: Sheet1
S. No	Gender	Age at death	Brain structure received	Diagnosis	PMI
1	Female	85	BA20	AD	1.5
2	Male	63	BA20	AD	5.17
3	Female	≥90	BA20	AD	3.73
4	Male	77	BA20	AD	3.63
5	Male	73	BA20	AD	4.83
6	Female	81	BA20	AD	3.85
7	Female	84	BA20	AD	3.33
8	Female	82	BA20	AD	4
9	Male	87	BA20	AD	2.16
10	Female	≥90	BA20	AD	4.33
11	Female	69	BA20	AD-DLB	2.5
12	Female	87	BA20	AD-DLB	3.33
13	Female	≥90	BA20	AD-DLB	2.5
14	Female	83	BA20	AD-DLB	4.75
15	Female	81	BA20	AD-DLB	2.33
16	Male	79	BA20	AD-DLB	5.25
17	Female	86	BA20	AD-DLB	3
18	Male	66	BA20	AD-DLB	3
19	Female	≥90	BA20	AD-DLB	4
20	Female	81	BA20	AD-DLB	4
21	Female	69	BA20	AD	12.5
22	Female	67	BA20	AD	17
23	Male	81	BA20	AD	7.5
24	Male	74	BA20	AD	16
25	Female	86	BA20	AD	9
26	Male	79	BA20	Normal	22
27	Female	75	BA20	Normal	9.8
28	Female	76	BA20	Normal	7.3
29	Female	76	BA20	Normal	9
30	Female	79	BA20	Normal	14
31	Female	81	BA10	AD	20
32	Female	86	BA10	AD	22.5
33	Male	76	BA10	AD	5
34	Female	79	BA10	AD	5.5
35	Female	79	BA10	AD	17.7
36	Male	74	BA10	AD-DLB	11.3
37	Male	79	BA10	AD-DLB	5.5
38	Male	75	BA10	AD-DLB	11.9
39	Male	83	BA10	AD-DLB	13.5
40	Male	77	BA10	AD-DLB	11.4
41	Male	74	BA10	AD-DLB	11.3
42	Male	79	BA10	AD-DLB	5.5
43	Male	75	BA10	AD-DLB	11.9
44	Male	83	BA10	AD-DLB	13.5
45	Male	77	BA10	AD-DLB	11.4
