# Supplementary material for: Distinct neuronal vulnerability and metabolic dysfunctions are characteristic features of fast-progressing Alzheimer's patients with Lewy bodies
Source: J Biol Chem. 2025 Mar 10;301(4):108396. doi: 10.1016/j.jbc.2025.108396 (PMC12002820; doi:10.1016/j.jbc.2025.108396)
Supplement: Supplementary table 2 [file mmc2.xlsx]

## Sheet: LCMSMS-Result Interpretation
Column Name	Description
Gene Symbol	Displays the official gene name that is used in publications.
Gene ID	Gene ID
Abundance Ratio: (Condition-1) / (Condition-2)	Displays abundance ratios as normal space values.
Abundance Ratio Adj. P-Value: (Condition-1) / (Condition-2)	Displays the p-values adjusted by using the Benjamini-Hochberg correction for the false discovery rate
Abundances (Grouped):	Displays the abundance values of the sample groups
Log2FC-(Condition-1) / (Condition-2)	Log2FC represents the base-2 logarithm of the fold change between two conditions, where positive values indicate upregulation in Condition-1, negative values indicate downregulation in Condition-1, and zero indicates no change.
-log base 10 (p-value) (Condition1)/(Condition2)	Negative log base 10 of the p-value for Condition 1 versus Condition 2

## Sheet: LCMSMS Results and calculations
Gene ID	Gene Symbol	Abundances (Grouped): AD_DLB	Abundances (Grouped): AD alone	Abundances (Grouped): NORMAL	Abundance Ratio Adj. P-Value: (AD_DLB) / (AD alone)	Abundance Ratio Adj. P-Value: (AD_DLB) / (NORMAL)	Abundance Ratio Adj. P-Value: (AD alone) / (NORMAL)	AD-DLB/AD alone	AD-DLB/Normal	AD alone/Normal	Log2FC-AD-DLB/AD alone	Log2FC-AD-DLB/Normal	Log2FC-AD alone/Normal	-log10(pvalue)-AD-DLB/AD alone	-log10(pvalue)-AD-DLB/Normal	-log10(pvalue)-AD alone/Normal
A0A994J6W3	SPTAN1	107.3	97.1	95.6	0.992623	0.985919	0.980935	1.10505	1.12238	1.01569	0.144107	0.166568	0.0224607	0.00321574	0.00615893	0.00835965
B2ZZ89; D6W5B9; hsa:6711	SPTBN1	107.2	95.4	97.5	0.989083	0.98243	0.942208	1.12369	1.09949	0.978462	0.168244	0.136831	-0.031413	0.00476716	0.00769829	0.0258534
K7EJJ5	CLTC	99.2	87.5	113.3	0.943362	0.908378	0.689173	1.13371	0.875552	0.772286	0.181057	-0.191736	-0.372793	0.0253217	0.0417336	0.161672
A0A1C7CYX9	DPYSL2	102	96.2	101.8	0.92316	0.948764	0.997919	1.06029	1.00196	0.94499	0.0844604	0.00283159	-0.0816288	0.0347232	0.022842	0.000904806
B3KQP4; hsa:10382; P04350; Q969E5	TUBB4A	103.4	99.6	97	0.957097	0.977345	0.984318	1.03815	1.06598	1.0268	0.0540185	0.0921795	0.038161	0.019044	0.00995209	0.00686462
A2BFA2; hsa:10383; P05217; P68371	TUBB4B	95.1	102.9	102	0.956728	0.95631	0.942208	0.924198	0.932353	1.00882	-0.113726	-0.101052	0.0126738	0.0192115	0.0194012	0.0258534
hsa:7280; Q13885; Q6FGZ8; Q8IWR2	TUBB2A	95.6	100.7	103.7	0.956728	0.773806	0.894953	0.949355	0.92189	0.97107	-0.0749812	-0.117333	-0.0423522	0.0192115	0.111368	0.0481999
hsa:203068; Q5SU16	TUBB	100.1	90	109.9	0.989083	0.922278	0.841455	1.11222	0.910828	0.818926	0.153445	-0.134749	-0.288194	0.00476716	0.0351382	0.0749691
A8K068; hsa:347733; Q9BVA1	TUBB2B	116.2	99.6	84.2	0.956728	0.675775	0.87646	1.16667	1.38005	1.1829	0.222392	0.464718	0.242326	0.0192115	0.170198	0.057268
B4DJA8; D3DTD5; hsa:10409; O43596; P80723; Q5U0S0; Q9BWA5	BASP1	107.1	97	95.8	0.956728	0.924155	0.67459	1.10412	1.11795	1.01253	0.142902	0.160861	0.0179591	0.0192115	0.034255	0.17096
P10636-6	MAPT	147.6	106.3	46.1	0.778199	0.018647	0.0165041	1.38852	3.20174	2.30586	0.473551	1.67885	1.2053	0.108909	1.72939	1.78241
B1AM97; hsa:6812; P61764; Q28208; Q62759; Q64320; Q68CM6; Q96TG8	STXBP1	100.6	92.4	106.9	0.956006	0.943536	0.8222	1.08874	0.941066	0.864359	0.122666	-0.0876315	-0.210297	0.0195394	0.0252413	0.0850225
A8K236; B2R5R4; hsa:1152; P12277; Q2LE07; Q6FG40; Q9UC66	CKB	107.8	104	88.2	0.91878	0.977345	0.805226	1.03654	1.22222	1.17914	0.0517736	0.289507	0.237733	0.0367886	0.00995209	0.0940823
A8K854; hsa:10381; Q13509; Q9BTZ0; Q9BW10	TUBB3	106.9	116.9	76.2	0.961702	0.955321	0.890685	0.914457	1.40289	1.53412	-0.129013	0.488399	0.617412	0.0169593	0.0198509	0.0502757
P17677-2	GAP43	118.5	93.6	87.9	0.810243	0.95631	0.969666	1.26603	1.34812	1.06485	0.340307	0.430952	0.0906454	0.0913849	0.0194012	0.0133777
A0A0A0MT26	ATP1A3	103.1	97.4	99.5	0.982692	0.967574	0.99733	1.05852	1.03618	0.978894	0.0820507	0.0512759	-0.0307748	0.00758279	0.014316	0.00116095
A0A024RA19	MAPT	131.5	103	65.5	0.938821	0.287176	0.79355	1.2767	2.00763	1.57252	0.352418	1.0055	0.653078	0.027417	0.541852	0.100426
B1AJQ1; hsa:6853; O75825; P17600; Q5H9A9	SYN1	105.4	85.4	109.3	0.612155	0.980904	0.855201	1.23419	0.964318	0.781336	0.303567	-0.0524185	-0.355985	0.213139	0.00837342	0.067932
hsa:60; Q1KLZ0	PS1TP5BP1	92.8	99.7	107.4	0.980497	0.996063	0.944639	0.930792	0.86406	0.928305	-0.103469	-0.210797	-0.107329	0.00855388	0.00171329	0.0247342
B4DGN2; E9PBF7; hsa:4741; P07197; Q4QRK6	NEFM	102.6	117.7	79.7	0.13642	0.984218	0.372888	0.871708	1.28733	1.47679	-0.198084	0.364379	0.562463	0.865123	0.0069087	0.428422
A0A024RAM4	MAP1B	93.9	98.3	107.9	0.709493	0.811879	0.991324	0.955239	0.87025	0.911029	-0.0660663	-0.200498	-0.134432	0.149052	0.0905086	0.00378447
hsa:2026; Q6FHV6	ENO2	100.4	95.3	104.2	0.989083	0.975885	0.954516	1.05352	0.963532	0.914587	0.0752112	-0.053596	-0.128807	0.00476716	0.0106016	0.0202168
A8K0B8; G3V1U9; hsa:7846; P04687; P05209; Q71U36	TUBA1A	105	81.4	113.6	0.948885	0.722398	0.578958	1.28993	0.924296	0.716549	0.367289	-0.113574	-0.480862	0.0227865	0.141224	0.237353
A0A8V8TNX9	PKM	105	96.2	98.8	0.968011	0.985919	0.942069	1.09148	1.06275	0.973684	0.126281	0.0878064	-0.0384741	0.0141198	0.00615893	0.0259174
A0A669KB77	MAP2	99.9	105.7	94.4	0.79713	0.943137	0.9383	0.945128	1.05826	1.1197	-0.0814188	0.0816978	0.163117	0.0984711	0.025425	0.0276584
A0A804F729	PKM	105.1	68.8	126.1	0.347687	0.685263	0.205541	1.52762	0.833466	0.545599	0.611282	-0.262806	-0.874088	0.458811	0.164143	0.687101
hsa:506; V9HW31	HEL-S-271	97	100.8	102.3	0.481448	0.948764	0.8222	0.962302	0.948192	0.985337	-0.055439	-0.0767495	-0.0213105	0.31745	0.022842	0.0850225
B4DXI7; hsa:226; P04075; Q6FH76; Q6FI10; Q96B15; Q9BWD9; Q9UCN2	ALDOA	99.1	102	99	0.950181	0.924155	0.918029	0.971569	1.00101	1.0303	-0.0416122	0.00145653	0.0430687	0.0221938	0.034255	0.0371434
hsa:3312; V9HW22	HEL-S-72p	100.6	93.4	106	0.96951	0.922278	0.918029	1.07709	0.949057	0.881132	0.107136	-0.075434	-0.18257	0.0134478	0.0351382	0.0371434
A8MUB1; B3KNQ6; hsa:7277; P05215; P68366	TUBA4A	99.1	88.4	112.5	0.989083	0.886548	0.875983	1.12104	0.880889	0.785778	0.164839	-0.182968	-0.347807	0.00476716	0.0522979	0.0575043
B7Z4I5; F5GX05; hsa:23136; O95713; Q9BRP5; Q9Y2J2	EPB41L3	103	96	101	0.961702	0.948764	0.988202	1.07292	1.0198	0.950495	0.101538	0.028289	-0.073249	0.0169593	0.022842	0.00515406
A0A481SHK9	HBB	81.9	109.3	108.8	0.134638	0.527214	0.909106	0.749314	0.752757	1.0046	-0.416358	-0.409743	0.00661484	0.870834	0.278013	0.0413854
A8K500; B3KPJ9; hsa:3320; P07900; Q2PP14; Q5CAQ6; Q5CAQ7; Q9BVQ5	HSP90AA1	98.6	109.1	92.3	0.610666	0.999065	0.888072	0.903758	1.06826	1.18202	-0.145992	0.095257	0.241249	0.214196	0.000406202	0.0515517
hsa:2664; P31150; P50394; Q6FG50; Q7Z2G6; Q7Z2G9; Q7Z2H5; Q7Z2I6	GDI1	105.7	112.5	81.8	0.899318	0.967574	0.970587	0.939556	1.29218	1.37531	-0.0899496	0.369803	0.459752	0.046087	0.014316	0.0129654
A0A1K0GXZ1	GLNC1	76	113.5	110.5	0.0233799	0.631419	0.46458	0.669604	0.687783	1.02715	-0.578621	-0.539975	0.0386459	1.63116	0.199682	0.33294
A0A2R8Y6G6	ENO1	118.6	107.2	74.2	0.992623	0.982989	0.918029	1.10634	1.59838	1.44474	0.145799	0.676613	0.530814	0.00321574	0.00745126	0.0371434
H0Y933	ANK2	114.5	95.2	90.3	0.7364	0.924155	0.941218	1.20273	1.268	1.05426	0.266314	0.34255	0.0762356	0.132886	0.034255	0.0263096
A0A7P0T9C4	DYNC1H1	109.8	103.3	86.9	0.968011	0.967574	0.9383	1.06292	1.26352	1.18872	0.0880378	0.33745	0.249412	0.0141198	0.014316	0.0276584
B2RBR6; B7Z2T5; B7Z3U6; F5H3A1; hsa:476; P05023; Q16689; Q6LDM4; Q9UCN1; Q9UJ20; Q9UJ21	ATP1A1	100.7	106.7	92.6	0.956728	0.967574	0.910941	0.943768	1.08747	1.15227	-0.0834965	0.12098	0.204476	0.0192115	0.014316	0.0405099
Q5CZB5	DKFZp686M0430	65.5	115.8	118.7	0.00302643	0.232518	0.579659	0.56563	0.551811	0.975569	-0.822068	-0.857753	-0.0356847	2.51907	0.633543	0.236827
hsa:9590; O00310; O00498; Q02952; Q4LE68; Q5SZ80; Q5TGN1; Q68D82; Q99970	AKAP12	132	104.6	63.4	0.968011	0.540415	0.647749	1.26195	2.08202	1.64984	0.335655	1.05798	0.722328	0.0141198	0.267273	0.188593
hsa:5230; V9HWF4	HEL-S-68p	102.2	108.6	89.1	0.873316	0.976846	0.9176	0.941068	1.14703	1.21886	-0.0876289	0.197898	0.285527	0.0588286	0.010174	0.0373466
B2RBR8; B7Z1R5; D3DN75; hsa:523; P38606; Q53YD9; Q96DY6; Q9UHY3	ATP6V1A	106	107.4	86.6	0.989083	0.975937	0.967589	0.986965	1.22402	1.24018	-0.0189297	0.291625	0.310555	0.00476716	0.0105784	0.0143091
A2A274	ACO2	87.8	103	109.2	0.941001	0.86369	0.918029	0.852427	0.804029	0.943223	-0.230351	-0.31468	-0.0843285	0.0264098	0.0636423	0.0371434
A8K089; B4DE31; E7EPA7; hsa:7086; P29401; Q8TBA3; Q96HH3	TKT	113.9	103.7	82.4	0.989472	0.741388	0.869499	1.09836	1.38228	1.2585	0.135352	0.467052	0.3317	0.0045967	0.129955	0.0607309
A0EJG6; hsa:1400; Q13024; Q14194; Q4W5F1; Q96TC8	CRMP1	85	85.7	129.3	0.950181	0.625962	0.874417	0.991832	0.657386	0.6628	-0.0118324	-0.605188	-0.593355	0.0221938	0.203452	0.0582816
A0A2R8YD46	SLC1A2	102.5	84.8	112.7	0.552733	0.977345	0.555175	1.20873	0.909494	0.75244	0.273488	-0.136864	-0.410351	0.257485	0.00995209	0.25557
hsa:5339; Q15148; Q15149; Q16640; Q6S376; Q6S377; Q6S378; Q6S379; Q6S380; Q6S381; Q6S382; Q6S383	PLEC	132.6	102	65.4	0.956728	0.0588307	0.200804	1.3	2.02752	1.55963	0.378512	1.01972	0.641207	0.0192115	1.2304	0.697228
A0A0S2Z3W6; hsa:477	ATP1A2	100.6	92.4	107	0.958708	0.924155	0.997343	1.08874	0.940187	0.863551	0.122666	-0.0889805	-0.211646	0.0183138	0.034255	0.00115546
A0A1W2PR46	GFAP	111.9	153	35.1	0.272937	1.36495e-05	2.65525e-06	0.731373	3.18803	4.35897	-0.451322	1.67267	2.12399	0.563938	4.86488	5.5759
hsa:6854; Q86VA8	SYN2	103.8	92.2	103.9	0.989083	0.967574	0.942208	1.12581	0.999038	0.887392	0.170968	-0.00138921	-0.172357	0.00476716	0.014316	0.0258534
A8K092; B4DY56; hsa:498; K7ENP3; P25705; Q53XX6; Q8IXV2; Q96FB4; Q96HW2; Q96IR6; Q9BTV8	ATP5F1A	101.4	98	100.6	0.725277	0.965687	0.903632	1.03469	1.00795	0.974155	0.049204	0.0114273	-0.0377767	0.139496	0.0151634	0.0440083
A0A994J7J4	DNM1	99.9	95.7	104.4	0.992623	0.965687	0.942208	1.04389	0.956897	0.916667	0.0619658	-0.0635651	-0.125531	0.00321574	0.0151634	0.0258534
Q05193-2	DNM1	93.7	95.2	111.1	0.873316	0.721381	0.888072	0.984244	0.843384	0.856886	-0.0229125	-0.245738	-0.222825	0.0588286	0.141835	0.0515517
E1P560; hsa:4082; P29966; Q2LA83; Q5TDB7	MARCKS	117	122.4	60.5	0.977901	0.65883	0.855201	0.955882	1.93388	2.02314	-0.065095	0.951501	1.0166	0.00970518	0.181226	0.067932
B2R5M6; B7Z712; hsa:3329; P10809; Q38L19; Q9UCR6	HSPD1	92.8	99.5	107.7	0.341297	0.835874	0.9383	0.932663	0.861653	0.923863	-0.100572	-0.214822	-0.11425	0.466868	0.0778594	0.0276584
A0A087WV75	NCAM1	105.8	115.8	78.4	0.891895	0.985751	0.968789	0.913644	1.34949	1.47704	-0.130296	0.432414	0.56271	0.0496861	0.00623295	0.0137707
P60174-3	TPI1	100.3	89	110.7	1	0.922898	0.851484	1.12697	0.906052	0.803975	0.172444	-0.142334	-0.314778	0	0.0348462	0.0698233
B2R5P0; hsa:3326; P08238; Q5T9W7; Q9NQW0; Q9NTK6	HSP90AB1	106.2	103.6	90.3	0.84948	0.86369	0.951816	1.0251	1.17608	1.14729	0.0357598	0.233986	0.198226	0.070847	0.0636423	0.0214471
A0A087WZQ7	NAPB	91.2	90.1	118.7	0.961702	0.572514	0.682928	1.01221	0.768324	0.759056	0.0175067	-0.380214	-0.397721	0.0169593	0.242214	0.165625
hsa:1267; P09543	CNP	111.7	109.5	78.8	0.520499	0.811879	0.25437	1.02009	1.41751	1.38959	0.0286983	0.503362	0.474663	0.28358	0.0905086	0.594534
E9KL48; hsa:2746	GLUD1	113.9	101.6	84.5	0.989083	0.948764	0.9383	1.12106	1.34793	1.20237	0.164867	0.430745	0.265877	0.00476716	0.022842	0.0276584
hsa:161; O75403; O94973; Q53ET1; Q96SI8	AP2A2	109.6	92.1	98.3	0.96951	0.967574	0.950161	1.19001	1.11495	0.936928	0.250975	0.156984	-0.0939903	0.0134478	0.014316	0.0222026
B2R6R7; B7Z7E9; hsa:2805; P17174; Q5VW80	GOT1	108	92.5	99.5	0.992623	0.991241	0.987989	1.16757	1.08543	0.929648	0.223506	0.118263	-0.105243	0.00321574	0.00382088	0.00524793
A0A024R938; hsa:9588; V9HWC7	HEL-S-128m	107.2	105.7	87.1	0.776516	0.931123	0.618052	1.01419	1.23077	1.21355	0.0203295	0.29956	0.279231	0.10985	0.0309928	0.208975
P06396-2	GSN	109.3	112	78.7	0.989083	0.673711	0.834709	0.975893	1.38882	1.42313	-0.0352053	0.473858	0.509063	0.00476716	0.171527	0.0784647
A7E2D8	ATP2B4	104	103	93	0.984365	0.985919	0.918029	1.00971	1.11828	1.10753	0.0139392	0.161281	0.147342	0.0068439	0.00615893	0.0371434
A0A2U3TZU2	GPI	107.5	101.6	90.8	0.968011	0.967574	0.918029	1.05807	1.18392	1.11894	0.0814363	0.243572	0.162136	0.0141198	0.014316	0.0371434
D6RER5	SEPTIN11	108.7	93.6	97.8	0.956728	0.870377	0.69207	1.16132	1.11145	0.957055	0.215772	0.152446	-0.0633259	0.0192115	0.0602928	0.15985
A0A5K1VW95	MDH1	104.3	87.8	107.9	0.992623	0.967574	0.928558	1.18793	0.966636	0.813716	0.248446	-0.0489557	-0.297402	0.00321574	0.014316	0.032191
D6R956	UCHL1	99.5	98.5	102	0.941001	0.948764	0.950161	1.01015	0.97549	0.965686	0.0145728	-0.0358007	-0.0503735	0.0264098	0.022842	0.0222026
B1AQK0; hsa:9118; Q16352; Q9BRC5	INA	110.6	109.5	79.9	0.736595	0.948764	0.570046	1.01005	1.38423	1.37046	0.0144205	0.469084	0.454663	0.132771	0.022842	0.24409
P20020-1	ATP2B1	107.6	86.9	105.5	0.725277	0.977345	0.783981	1.2382	1.01991	0.823697	0.30825	0.0284351	-0.279815	0.139496	0.00995209	0.105695
B7Z8A7; D3DQH4; E9PGK1; hsa:309; P08133; Q6ZT79	ANXA6	115.9	82.5	101.5	0.992623	0.967574	0.926351	1.40485	1.14187	0.812808	0.490415	0.191401	-0.299014	0.00321574	0.014316	0.0332242
K7EQD6	NSF	106.2	96.1	97.7	0.992623	0.948764	0.918029	1.1051	1.087	0.983623	0.144175	0.120353	-0.0238221	0.00321574	0.022842	0.0371434
C9J9C1	PPP2R1A	102.8	97.7	99.5	0.957741	0.978967	0.989174	1.0522	1.03317	0.98191	0.0734098	0.0470718	-0.026338	0.0187519	0.00923205	0.00472752
C9J563; hsa:7143; Q15568; Q5R3G0; Q92752	TNR	98	91.9	110.1	0.994908	0.86369	0.784253	1.06638	0.8901	0.834696	0.0927169	-0.167961	-0.260678	0.00221697	0.0636423	0.105544
B4DKQ2; B7Z5E3; D3DQY3; F8W819; hsa:3939; P00338; Q53G53; Q6IBM7; Q6ZNV1; Q9UDE8; Q9UDE9	LDHA	133.4	114	52.6	0.950181	0.817012	0.942208	1.17018	2.53612	2.1673	0.226725	1.34262	1.1159	0.0221938	0.0877715	0.0258534
A0A2L0WW42	GNB1	109.8	82.8	107.4	0.837	0.977345	0.918029	1.32609	1.02235	0.77095	0.407175	0.0318841	-0.375291	0.0772743	0.00995209	0.0371434
A0N071; hsa:3045	HBD	84	124	92	0.176988	0.948764	0.834709	0.677419	0.913043	1.34783	-0.561879	-0.131245	0.430634	0.752056	0.022842	0.0784647
A0A024R1A3; hsa:7317	UBE1	115.2	91.2	93.6	0.836803	0.995236	0.9176	1.26316	1.23077	0.974359	0.337035	0.29956	-0.0374747	0.0773767	0.00207387	0.0373466
A0A024R104; hsa:1272	CNTN1	103.3	99.7	97	0.989083	0.948764	0.907718	1.03611	1.06495	1.02784	0.0511748	0.0907836	0.0396088	0.00476716	0.022842	0.0420489
B3KUQ1; hsa:1072; P23528; Q53Y87; Q9UCA2	CFL1	94	97.4	108.6	0.928023	0.943137	0.942208	0.965092	0.865562	0.896869	-0.051261	-0.208291	-0.15703	0.0324413	0.025425	0.0258534
A8K0L7; E5RI02; hsa:9892; O60641; Q5JX13; Q68DL9; Q6P9D3; Q9NTY7	SNAP91	96.4	98.3	105.3	0.706542	0.948764	0.88229	0.980671	0.91548	0.933523	-0.0281583	-0.1274	-0.0992421	0.150862	0.022842	0.0543886
hsa:112755; P61266; Q15531; Q2VPS2	STX1B	109.3	81.7	109	0.978679	0.997941	0.918029	1.33782	1.00275	0.749541	0.419885	0.00396527	-0.41592	0.00935979	0.000895248	0.0371434
A8KA88; B4E2V1; C9J3A4; hsa:2770; P04898; P11015; P31871; P63096; Q5U074; Q8TAN5; Q9UGA4	GNAI1	132.5	124.3	43.2	0.98156	0.948764	0.765522	1.06597	3.06713	2.87731	0.0921661	1.61689	1.52472	0.00808331	0.022842	0.116042
A8K1N0; B7Z465; hsa:7534; P29213; P29312; P63104; Q32P43; Q5XJ08; Q6GPI2; Q6IN74; Q6NUR9; Q6P3U9; Q86V33	YWHAZ	95.7	87.1	117.2	0.961702	0.667367	0.576081	1.09874	0.816553	0.743174	0.135846	-0.292382	-0.428228	0.0169593	0.175635	0.239516
hsa:6647; V9HWC9	HEL-S-44	111.9	100	88.2	0.965683	0.907138	0.918029	1.119	1.26871	1.13379	0.16221	0.343359	0.181149	0.0151656	0.0423266	0.0371434
A0A024R2Y4	BSN	138.1	85.1	76.8	0.82187	0.99327	0.911536	1.6228	1.79818	1.10807	0.698482	0.846535	0.148053	0.0851968	0.00293274	0.0402263
A0A804HKE2	ACTN1	119.6	109.5	70.9	0.984365	0.985751	0.92614	1.09224	1.68688	1.54443	0.127287	0.75436	0.627073	0.0068439	0.00623295	0.0333232
B3KTZ0; B4DYA0; B4E2X5; hsa:2771; P04899; Q6B6N3; Q8IZ71	GNAI2	99.9	85.6	114.5	0.83889	0.967574	0.830866	1.16706	0.872489	0.747598	0.222874	-0.196791	-0.419665	0.0762947	0.014316	0.080469
A0A024R713; hsa:1738	DLD	92.5	93.6	114	0.936868	0.829214	0.942069	0.988248	0.811404	0.821053	-0.0170552	-0.301509	-0.284453	0.0283215	0.0813331	0.0259174
D3DVW9	PTPNS1	127.1	88	85	0.52763	0.99327	0.76007	1.44432	1.49529	1.03529	0.530389	0.580429	0.0500407	0.277671	0.00293274	0.119146
A8CZ64; hsa:5594; P28482	MAPK1	118.5	85.9	95.6	0.357397	0.922278	0.863816	1.37951	1.23954	0.898536	0.464157	0.309805	-0.154352	0.44685	0.0351382	0.0635788
A0A024RAF1; hsa:274	BIN1	93.9	106.5	99.6	0.427609	0.893099	0.918029	0.88169	0.942771	1.06928	-0.181656	-0.0850206	0.0966358	0.368954	0.0491003	0.0371434
hsa:491; O00766; Q01814; Q12994; Q16818	ATP2B2	105.7	91.7	102.5	0.992623	0.967574	0.942208	1.15267	1.03122	0.894634	0.204982	0.0443515	-0.16063	0.00321574	0.014316	0.0258534
B4DIT8; B7ZA09; hsa:1159; hsa:548596; P12532; Q0VAM3; Q32NF6; Q53FC4	CKMT1A; CKMT1B	96.9	98.4	104.7	0.994891	0.924189	0.874417	0.984756	0.925501	0.939828	-0.0221616	-0.111693	-0.0895312	0.00222466	0.034239	0.0582816
A8K0C0; hsa:7001; P31945; P32118; P32119; P35701; Q6FHG4; Q92763; Q9UC23	PRDX2	106.5	93.2	100.3	0.989083	0.967574	0.972398	1.1427	1.06181	0.929212	0.192452	0.0865318	-0.10592	0.00476716	0.014316	0.012156
A0A5F9ZHM4	LDHB	113.5	95.7	90.8	0.950181	0.85489	0.942208	1.186	1.25	1.05396	0.246101	0.321928	0.0758266	0.0221938	0.0680898	0.0258534
G9K388	YWHAE/FAM22A fusion	96.4	90.3	113.3	0.989083	0.817012	0.874417	1.06755	0.850838	0.796999	0.0943072	-0.233043	-0.32735	0.00476716	0.0877715	0.0582816
B2R4S1; hsa:5037; P30086	PEBP1	104.3	95	100.7	0.968011	0.977345	0.984154	1.09789	1.03575	0.943396	0.13474	0.0506755	-0.0840643	0.0141198	0.00995209	0.006937
E7EPK1	SEPTIN7	106.2	88.2	105.5	0.873316	0.967574	0.83608	1.20408	1.00664	0.836019	0.267933	0.00954077	-0.258392	0.0588286	0.014316	0.0777522
hsa:57142; O94962; Q7L7Q5; Q7L7Q6; Q7L7Q8; Q8IUA4; Q96B16; Q9BXG5; Q9H212; Q9H3I3; Q9NQC3; Q9UQ42; Q9Y293; Q9Y2Y7; Q9Y5U6	RTN4	116.4	71.1	112.5	0.977901	0.977345	0.913448	1.63713	1.03467	0.632	0.71117	0.0491661	-0.662004	0.00970518	0.00995209	0.0393161
B3SXQ8; hsa:1809; Q14195; Q93012	DPYSL3	95.1	124.8	80.1	0.60924	0.629109	0.274969	0.762019	1.18727	1.55805	-0.392101	0.247643	0.639744	0.215212	0.201274	0.560717
A7E2A1; hsa:4135; Q6P3T0; Q6ZWB8; Q96JE9	MAP6	124.8	103.1	72	0.968011	0.709859	0.633977	1.21048	1.73333	1.43194	0.275574	0.793549	0.517976	0.0141198	0.148828	0.197927
A8K9K2; E1P616; hsa:7529; P31946	YWHAB	124.4	103.3	72.3	0.989083	0.931123	0.998314	1.20426	1.72061	1.42877	0.268146	0.782919	0.514773	0.00476716	0.0309928	0.000732834
E1P5B2; hsa:6950; P17987; Q15556; Q5TCM3	TCP1	83.4	107.8	108.8	0.224978	0.93305	0.940325	0.773655	0.766544	0.990809	-0.370238	-0.383559	-0.0133214	0.647859	0.0300953	0.026722
A0A5F9ZHR5	CAMK2A	100	100.1	99.9	0.798693	0.954966	0.59635	0.999001	1.001	1.002	-0.00144197	0.00144342	0.00288539	0.0976202	0.0200121	0.224499
hsa:29993; Q9BY11; Q9P2G8	PACSIN1	81.1	99.3	119.6	0.873316	0.625962	0.847849	0.816717	0.678094	0.830268	-0.292092	-0.560444	-0.268352	0.0588286	0.203452	0.0716814
B3KVK2	GNB1	151.2	43.5	105.3	5.88238e-10	0.651859	0.00141784	3.47586	1.4359	0.413105	1.79737	0.521953	-1.27542	9.23045	0.185846	2.84837
B1AKZ4; D3DVE5; hsa:8682	PEA15	111.4	91.7	97	0.950181	0.970315	0.961967	1.21483	1.14845	0.945361	0.280756	0.199693	-0.081063	0.0221938	0.0130872	0.0168397
hsa:93185; Q8NG09; Q969P0; Q96DP4; Q9BTG9	IGSF8	115.4	113	71.6	0.630514	0.500081	0.875903	1.02124	1.61173	1.57821	0.0303205	0.688612	0.658291	0.200306	0.300959	0.0575442
A4D1X8; A4D1X9; hsa:273; O43538; P49418; Q75MJ8; Q75MK5; Q75MM3; Q8N4G0	AMPH	103.1	78.9	118	0.961702	0.948764	0.940378	1.30672	0.873729	0.668644	0.385947	-0.194743	-0.58069	0.0169593	0.022842	0.0266976
A0A0D9SF30	NCAM1	123	96.8	80.2	0.941001	0.572514	0.942208	1.27066	1.53367	1.20698	0.345579	0.616984	0.271405	0.0264098	0.242214	0.0258534
A0A7P0TAG7	SLC1A3	107.6	91.7	100.7	0.989083	0.939347	0.950161	1.17339	1.06852	0.910626	0.230684	0.0956144	-0.13507	0.00476716	0.0271739	0.0222026
A0A024R7U9; hsa:51606	ATP6V1H	107.3	104.5	88.2	0.552733	0.977345	0.918029	1.02679	1.21655	1.18481	0.0381471	0.2828	0.244652	0.257485	0.00995209	0.0371434
A0A2R8Y4H2	SEPTIN3	112.5	117.5	70	0.984365	0.967574	0.963687	0.957447	1.60714	1.67857	-0.0627358	0.684498	0.747234	0.0068439	0.014316	0.0160641
A4FU54; A6NI84; A8MY86; A8MYL4; B3KY66; B7ZKS2; B7ZKS4; hsa:4155; P02686; Q15337; Q15338; Q15339; Q15340; Q59GX3; Q65ZS4; Q6AI64; Q6FH37; Q6FI04; Q6PK23	MBP	99.2	130.3	70.5	5.98801e-05	0.00179251	4.69841e-12	0.76132	1.40709	1.84823	-0.393425	0.492717	0.886142	4.22272	2.74654	11.328
B2R5V2; B7Z528; hsa:5019; P55809	OXCT1	114.9	88.8	96.4	0.874205	0.765037	0.279656	1.29392	1.19191	0.921162	0.371747	0.253274	-0.118473	0.058387	0.116318	0.553376
hsa:5834; P11216; Q96AK1; Q9NPX8	PYGB	115	100.8	84.2	0.968727	0.650414	0.863278	1.14087	1.3658	1.19715	0.190138	0.449742	0.259604	0.0137985	0.18681	0.0638495
B4DYY4; hsa:4744; P12036; Q96HF8; Q9UJS7; Q9UQ14	NEFH	101.4	136.6	61.9	0.178718	0.281729	0.0315234	0.742313	1.63813	2.20679	-0.4299	0.712046	1.14195	0.747833	0.550168	1.50137
hsa:11315; V9HWC2	HEL-S-67p	104.7	105.6	89.7	0.977901	0.924561	0.944639	0.991477	1.16722	1.17726	-0.0123484	0.223082	0.23543	0.00970518	0.0340643	0.0247342
B2R6L6; B4DFL2; hsa:3418; P48735; Q96GT3	IDH2	92.7	105.6	101.7	0.845613	0.879925	0.9383	0.877841	0.911504	1.03835	-0.187969	-0.133678	0.0542902	0.0728285	0.0555544	0.0276584
A8K402; B5BTY7; B7Z243; B7Z7K4; B7ZAT2; hsa:10576; P78371; Q14D36; Q6IAT3	CCT2	97.6	102	100.4	0.83889	0.931772	0.985802	0.956863	0.972112	1.01594	-0.0636161	-0.0408062	0.0228099	0.0762947	0.0306903	0.00621025
Q6FIG4	RAB1B	113.4	103.1	83.5	0.905239	0.967574	0.944639	1.0999	1.35808	1.23473	0.137376	0.441573	0.304196	0.0432366	0.014316	0.0247342
A8K268; hsa:1465; P21291; Q5U0J2	CSRP1	124.7	70.4	104.9	0.459568	0.92543	0.862089	1.77131	1.18875	0.671115	0.824814	0.249447	-0.575367	0.33765	0.0336562	0.0644479
A0A7P0TAE9	CANX	102.9	98.9	98.2	0.992623	0.967574	0.948513	1.04044	1.04786	1.00713	0.0572006	0.0674481	0.0102475	0.00321574	0.014316	0.0229566
A0A024R231; hsa:9615	GDA	89.8	79.6	130.5	0.998251	0.606548	0.61968	1.12814	0.688123	0.609962	0.173947	-0.539262	-0.713209	0.000760404	0.217135	0.207832
B2RAU4; D3DW16; D3DW17; hsa:6616; P13795; P36974; P60880; P70557; P70558; Q53EM2; Q5U0B5; Q8IXK3; Q96FM2; Q9BR45	SNAP25	79.2	92.4	128.4	0.588406	0.121214	0.912777	0.857143	0.616822	0.719626	-0.222392	-0.697073	-0.47468	0.230323	0.916449	0.0396353
D3DPR9; hsa:23154; Q9UBB6; Q9UBY2; Q9Y4A6; Q9Y4D9	NCDN	124.9	62	113.1	0.369548	0.37838	0.75157	2.01452	1.10433	0.548187	1.01043	0.143175	-0.867259	0.432329	0.422072	0.124031
A0A8I5KYB4	MAP2K1	101.3	93.3	105.4	0.961702	0.997941	0.942208	1.08574	0.961101	0.885199	0.118685	-0.0572407	-0.175926	0.0169593	0.000895248	0.0258534
D6W4Z5; hsa:10971; P27348; Q567U5; Q5TZU8; Q9UP48	YWHAQ	101.1	101.4	97.5	0.992623	0.943137	0.93978	0.997041	1.03692	1.04	-0.00427466	0.0523089	0.0565835	0.00321574	0.025425	0.0269736
hsa:4704; Q14076; Q16795; Q2NKX0	NDUFA9	85.2	89.8	125	0.968011	0.874754	0.888072	0.948775	0.6816	0.7184	-0.075862	-0.553003	-0.477141	0.0141198	0.0581142	0.0515517
hsa:6804; Q75ME0	STX1A	95	102.6	102.4	0.815254	0.540415	0.773036	0.925926	0.927734	1.00195	-0.111031	-0.108216	0.00281502	0.088707	0.267273	0.1118
B0YJC2; D3DRU4; hsa:7431; P08670; Q15867; Q15868; Q15869; Q548L2; Q6LER9; Q8N850; Q96ML2; Q9NTM3	VIM	129.6	105.9	64.5	0.776516	0.0125409	0.223909	1.2238	2.0093	1.64186	0.291363	1.00669	0.715332	0.10985	1.90167	0.649928
D3DUW5	DNM1L	107.6	80.2	112.2	0.989083	0.948764	0.913448	1.34165	0.959002	0.714795	0.424004	-0.0603946	-0.484399	0.00476716	0.022842	0.0393161
E7EMB3	CALM2	105.4	99.8	94.8	0.992623	0.948764	0.913448	1.05611	1.11181	1.05274	0.0787631	0.152916	0.0741528	0.00321574	0.022842	0.0393161
hsa:7284; O15276; P49411	TUFM	108.8	94.8	96.4	0.992623	0.95766	0.918029	1.14768	1.12863	0.983402	0.19872	0.174574	-0.0241461	0.00321574	0.0187887	0.0371434
B3KUE3; B4DE86; B7WP11; B7WPD5; D3DS07; D3DS10; hsa:57447; Q567T1; Q68DW2; Q86U08; Q86U46; Q96FD3; Q96FT0; Q96JU0; Q96PN0; Q9BQH5; Q9ULH2; Q9UN36	NDRG2	118.6	88	93.4	0.984901	0.954966	0.942208	1.34773	1.26981	0.942184	0.430529	0.34461	-0.085919	0.00660736	0.0200121	0.0258534
A0A0S2Z3L2; hsa:488	ATP2A2	115.8	87.5	96.7	0.989083	0.967574	0.969197	1.32343	1.19752	0.90486	0.40428	0.260047	-0.144233	0.00476716	0.014316	0.0135881
E9PNQ8	THY1	92	83.3	124.7	0.990974	0.466708	0.536147	1.10444	0.737771	0.668003	0.143317	-0.438756	-0.582073	0.00393778	0.330955	0.270716
hsa:6623; O15104; O76070; Q96P61	SNCG	116.9	110.6	72.5	0.905239	0.977345	0.918029	1.05696	1.61241	1.52552	0.0799235	0.689222	0.609298	0.0432366	0.00995209	0.0371434
Q6NS36	FTH1	118.9	103.4	77.7	0.891895	0.113567	0.112502	1.1499	1.53024	1.33076	0.201513	0.613762	0.41225	0.0496861	0.944747	0.948841
A0A024R4K3; hsa:4191	MDH2	102.3	95.5	102.3	0.992623	0.948764	0.918029	1.0712	1	0.933529	0.0992335	0	-0.0992335	0.00321574	0.022842	0.0371434
E9PGC8	MAP1A	88.6	107.6	103.8	0.992623	0.985919	0.949993	0.82342	0.853565	1.03661	-0.280299	-0.228428	0.0518716	0.00321574	0.00615893	0.0222797
A8K0M0; B3KY68; E1P5G8; hsa:80331; Q9H3Z4; Q9H3Z5; Q9H7H2	DNAJC5	102.5	83.6	113.9	0.767242	0.922381	0.455043	1.22608	0.899912	0.733977	0.294049	-0.152144	-0.446193	0.115068	0.0350896	0.341948
A0A140VJJ2; hsa:2098	ESD	105.2	95.9	98.9	0.992623	0.948764	0.927303	1.09698	1.0637	0.969666	0.133532	0.0890923	-0.0444397	0.00321574	0.022842	0.0327785
A0A0K0K1H8	HEL-S-71p	89.3	98.7	112	0.715892	0.225088	0.890685	0.904762	0.797321	0.88125	-0.14439	-0.326767	-0.182377	0.145153	0.647648	0.0502757
hsa:10963; V9HW72	HEL-S-94n	120.2	123.8	56.1	0.956728	0.694119	0.764232	0.970921	2.1426	2.20677	-0.0425744	1.09936	1.14194	0.0192115	0.158566	0.116775
A9Z1Y1; hsa:26052; O14982; O95555; Q1MTM8; Q5W129; Q6P2G1; Q9H0P3; Q9H548; Q9NQ68; Q9NQN6; Q9UQ16	DNM3	115.5	89.7	94.8	0.994908	0.995236	0.9383	1.28763	1.21835	0.946203	0.364713	0.284934	-0.0797791	0.00221697	0.00207387	0.0276584
B4DP75; hsa:11331; Q2YDA4; Q7KYU3; Q92978; Q99623	PHB2	106.1	100.6	93.4	0.977718	0.988546	0.966129	1.05467	1.13597	1.07709	0.0767944	0.18393	0.107136	0.0097862	0.00500319	0.014965
A0A1B0GTF3	HSPA12A	102.8	102.7	94.5	0.941001	0.980904	0.907718	1.00097	1.08783	1.08677	0.00140408	0.121454	0.12005	0.0264098	0.00837342	0.0420489
A0A9L9PYI8	EEF1A2	100.8	108.4	90.8	0.989083	0.98976	0.942208	0.929889	1.11013	1.19383	-0.104869	0.150731	0.255601	0.00476716	0.00446989	0.0258534
D5MNX0; hsa:1428; Q14894; Q5HYB7	CRYM	98.4	94.7	106.9	0.907029	0.948764	0.942069	1.03907	0.920486	0.885875	0.0552939	-0.119532	-0.174826	0.0423788	0.022842	0.0259174
B2R5T8; hsa:7415; P55072; Q0V924; Q2TAI5; Q969G7; Q9UCD5; V9HW80	VCP	121.1	95	83.9	0.767242	0.893099	0.914788	1.27474	1.44338	1.1323	0.350199	0.529456	0.179257	0.115068	0.0491003	0.0386794
H3BNQ7	ABAT	110.6	96.2	93.2	0.973695	0.943137	0.984318	1.14969	1.1867	1.03219	0.201243	0.24695	0.0457069	0.0115769	0.025425	0.00686462
D3YTA9	PPP3R1	102.5	83	114.6	0.950181	0.967074	0.874417	1.23494	0.894415	0.724258	0.304441	-0.160983	-0.465424	0.0221938	0.0145404	0.0582816
A0A804HL01	ADD1	128	102.6	69.4	0.956728	0.808321	0.942208	1.24756	1.84438	1.47839	0.319113	0.883136	0.564023	0.0192115	0.0924161	0.0258534
C9JC84	FGG	75.7	119.7	104.6	0.0359083	0.334206	0.913448	0.632414	0.723709	1.14436	-0.661058	-0.466518	0.19454	1.44481	0.475985	0.0393161
A6NK11; A8KA34; B3KXL1; B7Z402; B7Z8N5; D3HIS6; hsa:55074; Q3LIB5; Q6ZVK9; Q8N573; Q8N8V0; Q9H266; Q9NWC7	OXR1	91.5	114.8	93.7	0.989083	0.988546	0.942069	0.797038	0.976521	1.22519	-0.327279	-0.0342773	0.293002	0.00476716	0.00500319	0.0259174
A0A024RBE9; hsa:6857	SYT1	79.8	104.5	115.7	0.864013	0.110167	0.350921	0.763636	0.689715	0.903198	-0.389042	-0.535928	-0.146886	0.0634798	0.957948	0.454791
B1H0U5; B2R5N6; hsa:10989; Q14539; Q15092; Q16891; Q68D41; Q69HW5; Q6IBL0; Q7Z3X1; Q8TAJ5; Q9P0V2	IMMT	96	96.6	107.4	0.928023	0.944547	0.968789	0.993789	0.893855	0.899441	-0.00898878	-0.161888	-0.152899	0.0324413	0.0247765	0.0137707
A6NC65; A6NKP6; F6W7K9; hsa:23176; Q8IX36; Q8IX37; Q92599; Q9BVB3	SEPTIN8	100.7	93.5	105.8	0.992623	0.99327	0.944125	1.07701	0.951796	0.883743	0.107025	-0.0712759	-0.178301	0.00321574	0.00293274	0.0249704
hsa:811; V9HW88	HEL-S-99n	100.6	95	104.5	0.956728	0.817012	0.918029	1.05895	0.962679	0.909091	0.0826309	-0.0548726	-0.137504	0.0192115	0.0877715	0.0371434
B3KUG4; hsa:55748; Q8WY59; Q96KP4; Q9BQ94; Q9NVB4; V9HWE5	CNDP2	109.4	111	79.5	0.956728	0.817012	0.620415	0.985586	1.3761	1.39623	-0.0209469	0.460586	0.481533	0.0192115	0.0877715	0.207318
B2R6R3; B7Z5H3; D3DWC3; hsa:4129; P27338; Q7Z6S2	MAOB	103.2	113.8	83	0.520499	0.912952	0.395326	0.906854	1.24337	1.37108	-0.141058	0.31426	0.455317	0.28358	0.0395521	0.403045
A0A1B0GTW6	EPB41L1	117.6	82	100.4	0.631756	0.931772	0.918029	1.43415	1.17131	0.816733	0.520192	0.228129	-0.292063	0.199451	0.0306903	0.0371434
hsa:3014; P16104; Q4ZGJ7; Q6IAS5	H2AX	106.5	125.4	68.1	0.203204	0.924189	0.405707	0.849282	1.56388	1.84141	-0.235684	0.645127	0.880811	0.692068	0.034239	0.391788
P45880-1	VDAC2	72.9	101.5	125.6	0.953772	0.650414	0.879017	0.718227	0.580414	0.808121	-0.477489	-0.784846	-0.307357	0.0205555	0.18681	0.0560029
B3KSN4; hsa:7385; P22695; Q9BQ05	UQCRC2	109.3	92.8	97.8	0.979465	0.995236	0.910941	1.1778	1.11759	0.948875	0.236097	0.160387	-0.0757097	0.00901122	0.00207387	0.0405099
A0A2R8Y891	PFKM	94.9	117.3	87.8	0.83451	0.977345	0.918029	0.809037	1.08087	1.33599	-0.305723	0.112187	0.41791	0.0785686	0.00995209	0.0371434
B2R7R8; hsa:7384; P31930; Q96DD2	UQCRC1	103.4	88.1	108.5	0.912345	0.967574	0.898606	1.17367	0.952995	0.811982	0.231022	-0.0694589	-0.300481	0.0398408	0.014316	0.0464306
A8K4P2; B4DM17; D6W5G7; D6W5G8; hsa:119; P35612; Q13482; Q16412; Q59G82; Q5U5P4; Q6P0P2; Q6PGQ4; Q7Z688; Q7Z689; Q7Z690; Q7Z691	ADD2	108.6	102.3	89.1	0.992623	0.948764	0.911513	1.06158	1.21886	1.14815	0.086218	0.285527	0.199309	0.00321574	0.022842	0.0402372
A0A024R6W0	GOT2	110.2	79.9	110	0.907029	0.935176	0.705226	1.37922	1.00182	0.726364	0.463857	0.0026207	-0.461236	0.0423788	0.0291065	0.151672
A0A024R0R9; hsa:8775	NAPA	84.6	97	118.5	0.436995	0.540415	0.898606	0.872165	0.713924	0.818565	-0.197327	-0.486157	-0.28883	0.359524	0.267273	0.0464306
A4D0S3; E9PDA4; hsa:4897; O15051; O15179; Q14BM2; Q92823; Q9UHI3; Q9UHI4	NRCAM	99.3	89.6	111.1	0.992623	0.948764	0.88229	1.10826	0.893789	0.806481	0.148295	-0.161993	-0.310288	0.00321574	0.022842	0.0543886
A8K9L3; hsa:5354	PLP1	105	84.3	110.7	0.500657	0.720893	0.9176	1.24555	0.948509	0.761518	0.316785	-0.0762659	-0.393051	0.30046	0.142129	0.0373466
B3KPU1; hsa:2783; P11016; P54312; P62879	GNB2	119.9	84.2	95.9	0.624255	0.949375	0.913448	1.42399	1.25026	0.877998	0.50994	0.322229	-0.187711	0.204638	0.022562	0.0393161
A4FTY3; hsa:8825; O14910; Q147W1; Q6LES3; Q7LDS4	LIN7A	125.1	85.8	89	0.272292	0.572514	0.984318	1.45804	1.40562	0.964045	0.544032	0.491205	-0.0528277	0.564964	0.242214	0.00686462
B2RBZ7; B4DFK7; hsa:873; P16152; Q3LHW8	CBR1	104.5	106.9	88.6	0.871041	0.625962	0.537628	0.977549	1.17946	1.20655	-0.0327589	0.238124	0.270883	0.0599612	0.203452	0.269518
A8K2V3; B3KPM0; B4DTL9; B4E0N2; B4E274; B7Z654; hsa:10801; Q96QF3; Q96QF4; Q96QF5; Q9HA04; Q9UG40; Q9UHD8; Q9Y5W4	SEPTIN9	106.4	126.9	66.7	0.443046	0.624469	0.0608337	0.838455	1.5952	1.90255	-0.254194	0.673739	0.927933	0.353551	0.204489	1.21586
C9JRD1; F8WDL0; hsa:162; P78436; Q10567; Q20WL3; Q86X54	AP1B1	113.4	112.6	74.1	0.83889	0.737454	0.576509	1.0071	1.53036	1.51957	0.0102138	0.613875	0.603661	0.0762947	0.132265	0.239194
F5GXS2	ACTN4	109.2	88.8	102	0.956006	0.967574	0.905309	1.22973	1.07059	0.870588	0.298341	0.0984037	-0.199938	0.0195394	0.014316	0.0432033
A0A0S2Z4C5; hsa:6285	S100B	87.9	132.7	79.4	0.0986328	0.986855	0.248637	0.662396	1.10705	1.67128	-0.594233	0.146724	0.740957	1.00598	0.00574649	0.604434
B2R5N9; B4DPV0; hsa:5236; P36871; Q16105; Q16106; Q5BKZ9; Q6NW22; Q86U74; Q96J40; Q9NTY4	PGM1	155.6	129.3	15.1	0.898618	0.456384	0.338403	1.2034	10.3046	8.56291	0.26712	3.36522	3.0981	0.0464248	0.34067	0.470566
A8K0E9; B4DHM0; B4DIP5; C9JPG0; hsa:9805; Q12765; Q25QX7; Q8IWD1	SCRN1	113.6	87.5	98.9	0.816695	0.954966	0.964854	1.29829	1.14863	0.884732	0.376608	0.19992	-0.176688	0.08794	0.0200121	0.0155386
B2RAG2; hsa:10814; O09056; Q13329; Q28184; Q52M15; Q64386; Q6PUV4	CPLX2	107.9	99.5	92.6	0.956728	0.943137	0.829153	1.08442	1.16523	1.07451	0.116926	0.220611	0.103684	0.0192115	0.025425	0.0813652
A0A087WYQ1	SPTBN2	127.2	172.8		0.268087	1.11541e-16	1.09943e-16	0.736111	#DIV/0!	#DIV/0!	-0.442005	#DIV/0!	#DIV/0!	0.571725	15.9526	15.9588
A0A024RAC7; A0A024RAD8; hsa:8659	ALDH4A1	121.4	108.7	69.9	0.989083	0.81869	0.973219	1.11684	1.73677	1.55508	0.159416	0.796404	0.636988	0.00476716	0.0868805	0.0117896
B2R5U9; hsa:2697; P17302; Q6FHU1; Q9Y5I8	GJA1	111.9	117.7	70.4	0.902464	0.0986719	0.33099	0.950722	1.58949	1.67188	-0.0729043	0.668563	0.741467	0.0445701	1.00581	0.480185
Q9Y277-2	VDAC3	88.1	100.6	111.3	0.453225	0.344338	0.913448	0.875746	0.791554	0.903863	-0.191416	-0.33724	-0.145823	0.343687	0.463015	0.0393161
B2R5L6; hsa:10476; O75947; Q9H3J4	ATP5PD	73.5	125.1	101.4	0.02405	0.86369	0.380678	0.58753	0.724852	1.23373	-0.767266	-0.464241	0.303024	1.61888	0.0636423	0.419442
A4D2J9; hsa:816	CAMK2B	124.6	107.3	68.1	0.834232	0.612515	0.910941	1.16123	1.82966	1.57562	0.215654	0.871577	0.655923	0.0787134	0.212883	0.0405099
A0A669KBH5	SNCA	146.7	87.9	65.4	0.739841	0.311875	0.891741	1.66894	2.24312	1.34404	0.738934	1.16551	0.426573	0.130862	0.506019	0.0497613
hsa:22948; V9HW37	HEL-S-69	100.8	93.9	105.3	0.956006	0.943137	0.735659	1.07348	0.957265	0.891738	0.102299	-0.0630098	-0.165308	0.0195394	0.025425	0.133323
Q99648	CDCrel-1	97.8	71.4	130.8	0.941001	0.674335	0.395557	1.36975	0.747706	0.545872	0.45391	-0.419456	-0.873367	0.0264098	0.171124	0.402791
A0A2R8Y5V9; A0A2R8YH90	TPM4	117.3	93	89.7	0.686499	0.948764	0.484586	1.26129	1.30769	1.03679	0.3349	0.387023	0.0521227	0.16336	0.022842	0.31463
D3DP59; hsa:291; P12235	SLC25A4	118.3	130.9	50.8	0.867286	0.959081	0.918029	0.903743	2.32874	2.57677	-0.146015	1.21955	1.36556	0.0618378	0.0181449	0.0371434
B2R6B0; hsa:10121; P42024; P61163	ACTR1A	108.5	89.9	101.6	0.956728	0.985919	0.914788	1.2069	1.06791	0.884843	0.271302	0.0947946	-0.176507	0.0192115	0.00615893	0.0386794
A0A8I5KT88	PDIA3	113.5	97.2	89.4	0.960141	0.978522	0.942062	1.1677	1.26957	1.08725	0.223664	0.344346	0.120681	0.017665	0.00942946	0.0259203
Q32Q12	NME1-NME2	95.5	114.5	90	0.312453	0.948764	0.328547	0.834061	1.06111	1.27222	-0.261775	0.0855757	0.347351	0.505215	0.022842	0.483402
hsa:5595; L7RXH5	MAPK3	159	136.3	4.7	0.758232	1.11541e-16	1.09943e-16	1.16654	33.8298	29	0.222241	5.08022	4.85798	0.120198	15.9526	15.9588
A0A024R0Y6; hsa:377	ARF3	98.2	89.2	112.6	0.992623	0.80456	0.756853	1.1009	0.872114	0.792185	0.138679	-0.197412	-0.336091	0.00321574	0.0944417	0.120988
hsa:23530; Q13423; Q16796; Q2TB60; Q8N3V4	NNT	94.6	95.5	109.9	0.956728	0.967574	0.911513	0.990576	0.860783	0.868972	-0.0136605	-0.216279	-0.202619	0.0192115	0.014316	0.0402372
A6NC19; A6NG06; B7ZLJ4; B7ZVW3; hsa:25824; P30044; Q14CK0; Q6IAF2; Q9UBU5; Q9UJU4; Q9UKX4	PRDX5	101.8	101.1	97.1	0.873316	0.985919	0.918029	1.00692	1.0484	1.04119	0.00995456	0.0681944	0.0582398	0.0588286	0.00615893	0.0371434
A0A384MDW7	ECHS1	106.1	91.1	102.8	0.867286	0.935176	0.964854	1.16465	1.0321	0.886187	0.219902	0.0455844	-0.174317	0.0618378	0.0291065	0.0155386
D3DPU2; hsa:10487	CAP1	90.7	125.1	84.2	0.989083	0.948764	0.81986	0.72502	1.0772	1.48575	-0.463907	0.107282	0.57119	0.00476716	0.022842	0.0862605
A0A024R1Y6; hsa:5064	PALM	105	88	107	0.973522	0.957642	0.950161	1.19318	0.981308	0.82243	0.254814	-0.0272215	-0.282035	0.0116542	0.0187969	0.0222026
A8K3V1; B2RB45; hsa:22933; O95889; Q8IXJ6; Q924Y7; Q9P0G8; Q9UNT0; Q9Y6E9; U5TP13	SIRT2	92.3	106.1	101.6	0.178718	0.86369	0.905309	0.869934	0.908465	1.04429	-0.201022	-0.138498	0.0625243	0.747833	0.0636423	0.0432033
F5GY65; hsa:8402; O75537; Q02978; Q969P7	SLC25A11	108.3	85.9	105.8	0.961094	0.985751	0.942208	1.26077	1.02363	0.811909	0.334303	0.0336936	-0.30061	0.0172341	0.00623295	0.0258534
hsa:4723; O60924; O60940; P49821; Q16104; Q6IBR3; Q96BF8; Q96HS7	NDUFV1	102	92.1	105.9	0.957741	0.817012	0.874417	1.10749	0.963173	0.869688	0.147296	-0.0541334	-0.20143	0.0187519	0.0877715	0.0582816
B2RNN8; B3KQZ1; B5MDP6; B5MDR6; B7ZMD8; hsa:23114; O94856; Q149P5; Q5T2F0; Q5T2F1; Q5T2F2; Q5T2F3; Q5T2F4; Q5T2F5; Q5T2F6; Q5T2F7; Q5T2F9; Q5T2G0; Q5W9F8; Q68DH3; Q6ZQV6; Q7Z3K1; Q96HT1; Q96K50	NFASC	109.2	97.1	93.8	0.989083	0.967574	0.9176	1.12461	1.16418	1.03518	0.16943	0.219313	0.0498834	0.00476716	0.014316	0.0373466
hsa:57863; Q8IZQ9; Q8N126; Q9NVJ5; Q9UJP1	CADM3	93.4	74.5	132.1	0.872895	0.659124	0.362201	1.25369	0.70704	0.563967	0.326182	-0.500136	-0.826318	0.0590378	0.181033	0.441051
B2R5E8; hsa:3956; P09382; Q9UDK5	LGALS1	119	78.2	102.8	0.697841	0.924155	0.9383	1.52174	1.15759	0.7607	0.605721	0.211121	-0.3946	0.156243	0.034255	0.0276584
C9JRL4	MDH1	100.8	121.2	77.9	0.0178792	0.86369	0.134599	0.831683	1.29397	1.55584	-0.265894	0.3718	0.637694	1.74765	0.0636423	0.870957
A8K2Y9; B4DQJ8; hsa:5226; P52209; Q9BWD8	PGD	118.6	85.9	95.5	0.867286	0.95631	0.942208	1.38068	1.24188	0.899476	0.465374	0.312531	-0.152843	0.0618378	0.0194012	0.0258534
A0A0K0K1L1	HEL-S-282	103.1	121.7	75.2	0.680099	0.86369	0.668693	0.847165	1.37101	1.61835	-0.239285	0.45524	0.694525	0.167428	0.0636423	0.174773
A0A8V8TMY4	PFKP	73.1	130.2	96.7	0.0204879	0.4849	0.778497	0.561444	0.755946	1.34643	-0.832786	-0.403644	0.429142	1.6885	0.314348	0.108743
B4DFR5; D6W574; hsa:30845; Q8N514; Q9NZB3; Q9NZN3	EHD3	102.3	102.5	95.2	0.719257	0.924648	0.918029	0.998049	1.07458	1.07668	-0.00281776	0.103773	0.10659	0.143116	0.0340235	0.0371434
B2R618; hsa:6456; Q99962; Q9NQK5	SH3GL2	106.3	98.9	94.8	0.950181	0.977345	0.918029	1.07482	1.12131	1.04325	0.104099	0.165183	0.0610835	0.0221938	0.00995209	0.0371434
D3DW83; hsa:3419; P50213; Q9H3X0	IDH3A	106.1	117.8	76.1	0.500085	0.956497	0.351105	0.900679	1.39422	1.54796	-0.150915	0.479456	0.630371	0.300956	0.0193163	0.454562
A0A3F2YNX8	PCMT1	105.6	136.6	57.8	0.304655	0.0510938	0.144355	0.77306	1.82699	2.36332	-0.371348	0.869468	1.24082	0.516192	1.29163	0.84057
A8K0K7; A8K232; A8K6B8; A8K837; B3KQ12; hsa:11332; O00154; O43703; Q53Y78; Q5JYL2; Q5JYL3; Q5JYL4; Q5JYL5; Q5JYL6; Q5TGR4; Q9UJM9; Q9Y539; Q9Y540	ACOT7	89.8	99.9	110.4	0.83889	0.402346	0.902803	0.898899	0.813406	0.904891	-0.153769	-0.297953	-0.144184	0.0762947	0.395401	0.0444072
hsa:2; P01023; Q13677; Q59F47; Q5QTS0; Q68DN2; Q6PIY3; Q6PN97	A2M	100.3	125.3	74.3	0.83889	0.540415	0.134786	0.800479	1.34993	1.68641	-0.321065	0.432887	0.753952	0.0762947	0.267273	0.870357
B2RAL7; B7Z4D3; B7ZLL2; hsa:27020; Q17R52; Q59EJ9; Q6NVX7; Q9Y639; Q9Y640	NPTN	123.3	75.7	101	0.148885	0.818303	0.825347	1.6288	1.22079	0.749505	0.703808	0.287818	-0.41599	0.82715	0.0870859	0.0833632
B2R5F0; hsa:723790; hsa:8337; P20670; Q6FI13	H2AC18; H2AC19	100.9	111.3	87.8	0.769395	0.943137	0.890685	0.906559	1.1492	1.26765	-0.141527	0.200633	0.342161	0.11385	0.025425	0.0502757
B2R7C1; D3DNQ5; hsa:5010; O75508; Q5U0P3	CLDN11	166.9	97.3	35.8	0.96951	0.534697	0.334298	1.71531	4.66201	2.71788	0.778472	2.22095	1.44248	0.0134478	0.271892	0.475866
A4D166; B2R4I1; hsa:54205; P00001; P99999; Q6NUR2; Q6NX69; Q96BV4	CYCS	97.7	102.1	100.2	0.447569	0.948764	0.911536	0.956905	0.97505	1.01896	-0.0635524	-0.036452	0.0271004	0.34914	0.022842	0.0402263
D3DQU2	TPP1	127.2	89.7	83.1	0.867286	0.281729	0.852367	1.41806	1.53069	1.07942	0.503919	0.614178	0.11026	0.0618378	0.550168	0.0693733
D3DNU9; hsa:1974; Q14240; Q53XJ6; Q96B90; Q96EA8	EIF4A2	95.4	96.5	108.1	0.989083	0.977345	0.9383	0.988601	0.882516	0.892692	-0.0165397	-0.180305	-0.163766	0.00476716	0.00995209	0.0276584
A0A0S2Z4G8	TPM3	100.1	91.7	108.2	0.994854	0.949843	0.918029	1.0916	0.925139	0.847505	0.126448	-0.112259	-0.238707	0.00224063	0.0223482	0.0371434
hsa:160; O95782; Q96CI7; Q96PP6; Q96PP7; Q9H070	AP2A1	113.5	82.9	103.6	0.956728	0.948764	0.837196	1.36912	1.09556	0.800193	0.453248	0.131668	-0.32158	0.0192115	0.022842	0.0771726
H3BPK7	AARS1	114.7	89.3	96	0.989083	0.921007	0.855201	1.28443	1.19479	0.930208	0.361133	0.256759	-0.104374	0.00476716	0.035737	0.067932
G8JLB6	HNRNPH1	110.9	101.5	87.5	0.992623	0.95631	0.9383	1.09261	1.26743	1.16	0.12778	0.341904	0.214125	0.00321574	0.0194012	0.0276584
J3KQA0	SYT1	137.3	79.4	83.3	0.165923	0.215785	0.99733	1.72922	1.64826	0.953181	0.790121	0.720943	-0.0691775	0.780094	0.665979	0.00116095
hsa:759; P00915	CA1	83.1	99.1	117.8	0.20598	0.140309	0.899873	0.838547	0.705433	0.841256	-0.254037	-0.503419	-0.249383	0.686175	0.852914	0.0458187
B7Z6V0; hsa:10873; Q16798; Q8TBJ0	ME3	98.6	98.3	103.1	0.716817	0.818303	0.932839	1.00305	0.956353	0.953443	0.00439623	-0.0643848	-0.068781	0.144592	0.0870859	0.0301932
A0A5F9ZHR4	AQP4	114.7	110.4	74.9	0.404103	0.371473	0.773036	1.03895	1.53138	1.47397	0.0551252	0.614828	0.559703	0.393508	0.430072	0.1118
B0FTZ7; hsa:1501; O00379; O15390; O43206; O43840; Q13589; Q9UM66; Q9UPM3; Q9UQB3	CTNND2	130.9	102.6	66.6	0.779503	0.86369	0.927303	1.27583	1.96547	1.54054	0.351434	0.974871	0.623437	0.108182	0.0636423	0.0327785
P15531-2	NME1	159	141		0.984365	1.11541e-16	1.09943e-16	1.12766	#DIV/0!	#DIV/0!	0.173332	#DIV/0!	#DIV/0!	0.0068439	15.9526	15.9588
A0A804HIU5	PRKCG	111.9	73	115.1	0.508306	0.948764	0.348886	1.53288	0.972198	0.634231	0.616242	-0.0406778	-0.656919	0.293875	0.022842	0.457317
hsa:51286; Q8N111; Q9NYM6	CEND1	165.9	124.4	9.7	0.867735	1.11541e-16	1.09943e-16	1.3336	17.1031	12.8247	0.415327	4.09619	3.68086	0.0616128	15.9526	15.9588
A0A994J4I1	HEPACAM	139.3	106.8	54	0.587156	0.00241395	0.419661	1.30431	2.57963	1.97778	0.383284	1.36716	0.98388	0.231247	2.61727	0.377101
E9PF82	CAMK2D	92	103	105	0.956728	0.922278	0.942208	0.893204	0.87619	0.980952	-0.162939	-0.190684	-0.027745	0.0192115	0.0351382	0.0258534
hsa:1537; P08574; Q5U062; Q6FHS7	CYC1	101.4	84.2	114.4	0.834232	0.967574	0.814412	1.20428	0.886364	0.736014	0.268166	-0.174029	-0.442195	0.0787134	0.014316	0.0891557
B2R6I7; E1P5M8; hsa:22919; Q15691; Q3KQS8	MAPRE1	170.9	129.1		0.508306	1.11541e-16	1.09943e-16	1.32378	#DIV/0!	#DIV/0!	0.404663	#DIV/0!	#DIV/0!	0.293875	15.9526	15.9588
D6RBT3	NDUFS6	116.5	108.3	75.2	0.717107	0.244057	0.942208	1.07572	1.5492	1.44016	0.105297	0.631525	0.526229	0.144416	0.612509	0.0258534
A1L400; hsa:3188; P55795; Q9HHA7	HNRNPH2	87.5	108.9	103.7	0.853503	0.999384	0.911513	0.803489	0.84378	1.05014	-0.315649	-0.245061	0.0705881	0.0687947	0.000267417	0.0402372
Q8TAM9	ICAM5	118.5	74.1	107.3	0.194371	0.936938	0.390741	1.59919	1.10438	0.690587	0.677342	0.143237	-0.534105	0.711369	0.0282891	0.408111
F5GYQ1	ATP6V0D1	105.3	79.1	115.7	0.823992	0.764767	0.460523	1.33123	0.910112	0.683665	0.412756	-0.135883	-0.548639	0.0840772	0.116471	0.336748
A0A024R1K7; hsa:7533	YWHAH	104.8	88.1	107.1	0.520499	0.921007	0.351105	1.18956	0.978525	0.822596	0.250425	-0.0313198	-0.281745	0.28358	0.035737	0.454562
A1A441; A8K3B7; A8W6Z7; A8W6Z8; B5BUA2; hsa:5530; Q08209; Q8TAW9	PPP3CA	124.2	110.9	65	0.992623	0.954966	0.905309	1.11993	1.91077	1.70615	0.163406	0.934154	0.770748	0.00321574	0.0200121	0.0432033
hsa:2950; O00460; P09211; Q15690; Q5TZY3	GSTP1	117	97	86	0.992623	0.650414	0.592595	1.20619	1.36047	1.12791	0.270452	0.4441	0.173648	0.00321574	0.18681	0.227242
hsa:115827; Q96E17	RAB3C	96.7	98.3	105	0.918253	0.606548	0.687531	0.983723	0.920952	0.93619	-0.0236755	-0.118802	-0.095126	0.0370378	0.217135	0.162708
B1ANK7; hsa:2271; P07954	FH	99.4	101.4	99.3	0.961702	0.977345	0.983211	0.980276	1.00101	1.02115	-0.0287399	0.00145213	0.030192	0.0169593	0.00995209	0.00735312
H0YLU7	ETFA	111.8	106.4	81.7	0.776516	0.924561	0.918029	1.05075	1.36842	1.30233	0.071422	0.452512	0.38109	0.10985	0.0340643	0.0371434
A0A024R6N5	SERPINA1	81.8	95.3	122.9	0.51274	0.464245	0.961967	0.858342	0.665582	0.775427	-0.220375	-0.587312	-0.366937	0.290102	0.333252	0.0168397
A8K401; hsa:5245	PHB	118.1	115	66.9	0.873316	0.99327	0.941218	1.02696	1.76532	1.71898	0.0383751	0.819931	0.781556	0.0588286	0.00293274	0.0263096
A0A218KGR2	APP	150.1	144	5.9	0.992623	0.000102304	4.12381e-05	1.04236	25.4407	24.4068	0.0598552	4.66907	4.60921	0.00321574	3.99011	4.3847
A0A0B4J2D5; A6NFJ6; A6NJY7; hsa:8209; O00650; O00660; O15011; O15012; P30042; P55346; P78474; Q92505; Q92507	GATD3B	107.7	90.9	101.4	0.977901	0.922278	0.926648	1.18482	1.06213	0.89645	0.244666	0.0869606	-0.157705	0.00970518	0.0351382	0.0330851
A3KLL5; hsa:481	ATP1B1	102.8	98.8	98.4	0.956728	0.977345	0.907718	1.04049	1.04472	1.00407	0.0572573	0.06311	0.00585273	0.0192115	0.00995209	0.0420489
A0A024RAA6	CDC42	97.7	83.1	119.2	0.986392	0.891063	0.713511	1.17569	0.819631	0.697148	0.23351	-0.286954	-0.520464	0.0059503	0.0500918	0.146599
A0A2Z6ATB6	DBN1	97	84.2	118.8	0.992623	0.773806	0.739884	1.15202	0.816498	0.708754	0.204165	-0.292478	-0.496643	0.00321574	0.111368	0.130836
B2R5D9; hsa:6271; P23297; Q5T7Y3	S100A1	114	105	81	0.804851	0.80456	0.618052	1.08571	1.40741	1.2963	0.118644	0.49304	0.374396	0.0942844	0.0944417	0.208975
A0A2R8YDT1	GLUL	99.8	102.4	97.9	0.956728	0.967074	0.992817	0.974609	1.01941	1.04597	-0.037104	0.027731	0.064835	0.0192115	0.0145404	0.0031308
C9JFZ1	SYNJ1	101.9	62.9	135.2	0.968011	0.353478	0.163601	1.62003	0.753698	0.465237	0.696022	-0.407941	-1.10396	0.0141198	0.451638	0.786213
hsa:92259; P82909; Q9H2H4	MRPS36	159.5	140.5		0.989083	1.11541e-16	1.09943e-16	1.13523	#DIV/0!	#DIV/0!	0.182986	#DIV/0!	#DIV/0!	0.00476716	15.9526	15.9588
B2R7Z0; D3DRC9; E9PH29; hsa:10935; P30048; P35690; Q0D2H1; Q13776; Q5T5V2; Q96HK4	PRDX3	95.9	87.7	116.4	0.956728	0.847842	0.67459	1.0935	0.823883	0.753436	0.128954	-0.279488	-0.408442	0.0192115	0.0716853	0.17096
A8K290; B4DP33; B4DRA7; E7EN93; hsa:3029; Q16775	HAGH	88.5	106.5	105	0.804869	0.924155	0.969666	0.830986	0.842857	1.01429	-0.267104	-0.24664	0.0204641	0.094275	0.034255	0.0133777
hsa:308; V9HWE0	HEL-S-7	121.2	105.3	73.5	0.993594	0.211028	0.237183	1.151	1.64898	1.43265	0.202884	0.721574	0.518689	0.00279122	0.67566	0.624917
A8K514; B4DXG1; hsa:57136; Q6UVZ8; Q9GZS8; Q9HDC9; Q9NUB2	APMAP	100.6	96.5	103	0.982692	0.977345	0.956806	1.04249	0.976699	0.936893	0.0600295	-0.034014	-0.0940435	0.00758279	0.00995209	0.0191762
hsa:3094; P49773; Q9H5W8	HINT1	107.6	108.7	83.8	0.526456	0.96075	0.682538	0.98988	1.28401	1.29714	-0.0146739	0.360656	0.37533	0.278638	0.0173896	0.165873
A0A6Q8PGZ8	GARS1	112.9	97.9	89.2	0.950181	0.967574	0.984318	1.15322	1.2657	1.09753	0.205665	0.33993	0.134265	0.0221938	0.014316	0.00686462
B2R9J1; B4DFM8; hsa:4722; O75489; Q9UNQ8	NDUFS3	100.3	89.3	110.4	0.867286	0.724991	0.913448	1.12318	0.908514	0.808877	0.16759	-0.138419	-0.306008	0.0618378	0.139668	0.0393161
Q6NUL6	PITPNA	89.6	106.5	103.8	0.688226	0.922898	0.979112	0.841315	0.863198	1.02601	-0.249283	-0.212236	0.037047	0.162269	0.0348462	0.00916776
hsa:8566; O00764; Q7Z2Y0; Q9BS02	PDXK	114.4	99	86.5	0.873316	0.652073	0.913448	1.15556	1.32254	1.14451	0.208587	0.403315	0.194728	0.0588286	0.185704	0.0393161
hsa:8655; P63167; Q15701	DYNLL1	131	133.6	35.4	0.989083	9.47182e-05	0.0151788	0.980539	3.70056	3.77401	-0.0283532	1.88775	1.9161	0.00476716	4.02357	1.81876
A1NXE2; B1AKK2; B2R644; hsa:23576	DDAH1	102.7	90.5	106.8	0.989472	0.967574	0.9176	1.13481	0.96161	0.847378	0.182446	-0.0564755	-0.238922	0.0045967	0.014316	0.0373466
A0A024R9I0; hsa:528	ATP6V1C1	99.2	89.6	111.2	0.968011	0.941494	0.910941	1.10714	0.892086	0.805755	0.146841	-0.164745	-0.311586	0.0141198	0.0261823	0.0405099
A0A804HK11	BSCL2	97.9	98.9	103.2	0.968011	0.928734	0.927303	0.989889	0.948643	0.958333	-0.0146617	-0.0760622	-0.0614005	0.0141198	0.0321088	0.0327785
A4D0R9; hsa:5577; P31323	PRKAR2B	96.7	80.6	122.7	0.229775	0.948764	0.330953	1.19975	0.788101	0.656887	0.262736	-0.343547	-0.606284	0.638697	0.022842	0.480233
P35580-4	MYH10	114.2	89.4	96.4	0.84948	0.999384	0.918029	1.2774	1.18465	0.927386	0.353216	0.244458	-0.108758	0.070847	0.000267417	0.0371434
hsa:3309; V9HWB4	HEL-S-89n	114.1	84.2	101.7	0.740039	0.95631	0.911513	1.35511	1.12193	0.827925	0.438407	0.165979	-0.272428	0.130745	0.0194012	0.0402372
hsa:57524; Q8WXD9; Q9P2P0	CASKIN1	78.8	77.6	143.6	0.992623	0.187478	0.351105	1.01546	0.548747	0.54039	0.022139	-0.865788	-0.887927	0.00321574	0.727049	0.454562
B3KPW3; D3DQN2; hsa:94081; Q9H9B4; Q9HA53	SFXN1	102.4	97.5	100.1	0.867286	0.967574	0.918029	1.05026	1.02298	0.974026	0.0707416	0.0327737	-0.0379679	0.0618378	0.014316	0.0371434
hsa:10327; V9HWI0	HEL-S-165mP	110.9	112	77.1	0.767242	0.948764	0.687531	0.990179	1.43839	1.45266	-0.0142394	0.524457	0.538696	0.115068	0.022842	0.162708
B2RC15; C0JYY5; hsa:348; P02649; Q9P2S4	APOE	161.8	96.2	42	0.956728	0.667367	0.682538	1.68191	3.85238	2.29048	0.750103	1.94575	1.19565	0.0192115	0.175635	0.165873
H0Y6G2	CAMK2G	90.9	140.7	68.4	0.13642	0.65883	0.0608337	0.646055	1.32895	2.05702	-0.63027	0.410284	1.04055	0.865123	0.181226	1.21586
A8MUE4; A8MUN4; hsa:529; P36543	ATP6V1E1	107.8	85.6	106.6	0.953772	0.922278	0.748479	1.25935	1.01126	0.803002	0.332674	0.0161497	-0.316525	0.0205555	0.0351382	0.125821
A0A1U9X8L0; hsa:8831	SYNGAP1	50.3	40.3	209.4	0.91463			1.24814	0.24021	0.192455	0.319779	-2.05763	-2.37741	0.0387548	#NUM!	#NUM!
B2R5B4; hsa:140735; Q96FJ2	DYNLL2	87.7	105.9	106.5	0.552733	0.86369	0.974807	0.82814	0.823474	0.994366	-0.272054	-0.280205	-0.00815084	0.257485	0.0636423	0.0110813
D3DW12; D3DW13; hsa:23236; O60325; Q17RQ6; Q5TFF7; Q5TGC9; Q8IV93; Q9BQW2; Q9H4H2; Q9H8H5; Q9NQ65; Q9NQ66; Q9NQH9; Q9NTH4; Q9UJP6; Q9UM26	PLCB1	100.8	81.5	117.7	0.836803	0.985919	0.942208	1.23681	0.856415	0.692438	0.306624	-0.223619	-0.530242	0.0773767	0.00615893	0.0258534
D6W5F3; hsa:5861; Q5U0I6	RAB1A	115.3	104.9	79.8	0.867286	0.922278	0.656197	1.09914	1.44486	1.31454	0.136378	0.530932	0.394554	0.0618378	0.0351382	0.182966
hsa:10109; O15144; Q92801; Q9P1D4	ARPC2	151.4	107.4	41.1	0.631756	0.259661	0.957056	1.40968	3.6837	2.61314	0.495371	1.88115	1.38578	0.199451	0.585594	0.0190625
B4DKA6; hsa:57471; Q8TAM6; Q9ULN1	ERMN	96.6	157.9	45.5	0.140751	0.515125	0.000330269	0.61178	2.12308	3.47033	-0.708916	1.08616	1.79507	0.851549	0.288088	3.48113
D3DN48; hsa:9868; O94826	TOMM70	105.9	96.7	97.4	0.968011	0.977345	0.942208	1.09514	1.08727	0.992813	0.131115	0.120709	-0.0104059	0.0141198	0.00995209	0.0258534
hsa:6252; Q16799; Q16800; Q16801; Q5BKZ4; Q9BQ59	RTN1	112.8	81.1	106.2	0.97311	0.958963	0.994754	1.39088	1.06215	0.763653	0.475993	0.0869833	-0.38901	0.0118379	0.018198	0.00228444
hsa:11076; O94811	TPPP	99.8	100.7	99.5	0.919033	0.992153	0.971449	0.991063	1.00302	1.01206	-0.012952	0.00434329	0.0172953	0.0366691	0.00342139	0.0125802
Q8N1C8	HSPA9	85.7	103.9	110.3	0.314772	0.650414	0.942208	0.824832	0.776972	0.941976	-0.277829	-0.364066	-0.0862371	0.502005	0.18681	0.0258534
A0A087WXC5	NDUFA10	94.8	105.9	99.3	0.665455	0.817012	0.888072	0.895184	0.954683	1.06647	-0.159744	-0.0669067	0.092837	0.176882	0.0877715	0.0515517
hsa:1476; P04080	CSTB	103.7	97.7	98.6	0.725332	0.948764	0.825347	1.06141	1.05172	0.990872	0.0859854	0.0727563	-0.0132291	0.139463	0.022842	0.0833632
hsa:292; Q6NVC0	SLC25A5	99.9	88.5	111.7	0.968011	0.879925	0.890685	1.12881	0.89436	0.792301	0.174807	-0.161073	-0.33588	0.0141198	0.0555544	0.0502757
hsa:55847; Q1X902; Q9NZ45	CISD1	95.1	109.5	95.4	0.609563	0.948764	0.945355	0.868493	0.996855	1.1478	-0.203414	-0.00454393	0.19887	0.214981	0.022842	0.0244052
hsa:2280; Q0VDC6	FKBP1A	102.4	99	98.6	0.928023	0.939347	0.890685	1.03434	1.03854	1.00406	0.0487153	0.0545562	0.00584088	0.0324413	0.0271739	0.0502757
G3XHN7; G3XHN8; hsa:253559; Q3KQY9; Q658Q7; Q8IZP8; Q8N3J6	CADM2	130.7	103.1	66.2	0.758232	0.985919	0.682538	1.2677	1.97432	1.5574	0.342215	0.981356	0.639141	0.120198	0.00615893	0.165873
hsa:79180; Q5JYW9; Q96C19	EFHD2	104	88.4	107.6	0.989083	0.967574	0.953741	1.17647	0.966543	0.821561	0.234465	-0.0490945	-0.28356	0.00476716	0.014316	0.0205695
A0A3B3ISQ5	DLG4	96.6	86.5	116.9	0.997617	0.650414	0.834709	1.11676	0.826347	0.739949	0.159323	-0.27518	-0.434503	0.00103608	0.18681	0.0784647
A0A024R3D8	DLAT	92	138.1	69.8	0.164436	0.976846	0.651325	0.666184	1.31805	1.97851	-0.586008	0.398407	0.984414	0.784003	0.010174	0.186202
A0A8V8TNU3	CYFIP2	136.9	120.3	42.8	0.961702	0.850595	0.618052	1.13799	3.1986	2.81075	0.186486	1.67744	1.49095	0.0169593	0.0702769	0.208975
A0A1X8XL64	H3F3AP6	129.8	104.9	65.4	0.0113084	0.00365709	0.604039	1.23737	1.98471	1.60398	0.307276	0.988928	0.681652	1.9466	2.43686	0.218935
B2R8N0; hsa:2052; P07099; Q5VTJ6; Q9NP75; Q9NPE7; Q9NQU6; Q9NQU7; Q9NQU8; Q9NQU9; Q9NQV0; Q9NQV1; Q9NQV2	EPHX1	129	119.7	51.3	0.867286	0.00038795	0.00403192	1.07769	2.51462	2.33333	0.107948	1.33034	1.22239	0.0618378	3.41122	2.39449
B4DFR9; B4DG46; hsa:57030; Q6PCD0; Q9P2U7	SLC17A7	108.5	62.8	128.6	0.306034	0.924155	0.163601	1.72771	0.843701	0.488336	0.788859	-0.245196	-1.03405	0.514231	0.034255	0.786213
A0A6Q8PGS2	GDAP1	118.8	76.6	104.6	0.447647	0.982043	0.618052	1.55091	1.13576	0.732314	0.633119	0.183652	-0.449467	0.349064	0.00786961	0.208975
A8K4V9; hsa:5300; Q13526; Q53X75	PIN1	118.3	112.5	69.2	0.886266	0.366279	0.293872	1.05156	1.70954	1.62572	0.0725251	0.773606	0.701081	0.052436	0.436189	0.531842
P05771-2	PRKCB	105.5	105.4	89.1	0.989083	0.977345	0.952257	1.00095	1.18406	1.18294	0.00136813	0.243746	0.242378	0.00476716	0.00995209	0.0212456
A2VCL0; hsa:121504; hsa:554313; hsa:8294; hsa:8359; hsa:8360; hsa:8361; hsa:8362; hsa:8363; hsa:8364; hsa:8365; hsa:8366; hsa:8367; hsa:8368; hsa:8370; P02304; P02305; P62805; Q6DRA9; Q6FGB8; Q6NWP7	H4C1; H4C11; H4C12; H4C13; H4C14; H4C15; H4C16; H4C2; H4C3; H4C4; H4C5; H4C6; H4C8; H4C9	93.5	115.4	91.1	0.447569	0.959411	0.576537	0.810225	1.02634	1.26674	-0.303605	0.0375153	0.34112	0.34914	0.0179952	0.239173
B7Z351	SPP1	45.9	189.8	64.3	9.37073e-16	0.288205	3.88043e-05	0.241834	0.713841	2.95179	-2.04791	-0.486325	1.56159	15.0282	0.540299	4.41112
B7ZL03; hsa:10752; O00533; Q2M3G2; Q59FY0	CHL1	132.5	166.3	1.1	0.867286	1.11541e-16	1.09943e-16	0.796753	120.455	151.182	-0.327796	6.91235	7.24014	0.0618378	15.9526	15.9588
B3KWK8; G5E9P0; hsa:5887; P54727; Q7Z5K8; Q8WUB0	RAD23B	117.3	79.5	103.2	0.867286	0.977345	0.942208	1.47547	1.13663	0.770349	0.561176	0.18476	-0.376416	0.0618378	0.00995209	0.0258534
A0A087WZN1	IDH3B	83.5	129.2	87.3	0.46579	0.900209	0.911513	0.646285	0.956472	1.47995	-0.629758	-0.0642055	0.565553	0.33181	0.0456568	0.0402372
A8K9A0; D3DTP2; hsa:1984; P10159; P63241; Q16182; Q7L7L3; Q7Z4L1; Q9D0G2	EIF5A	116.9	86.8	96.3	0.475459	0.820031	0.942208	1.34677	1.21391	0.90135	0.429508	0.279667	-0.149841	0.322887	0.0861698	0.0258534
F6XZQ7	GSTM2	115.5	96.3	88.2	0.989083	0.948764	0.942208	1.19938	1.30952	1.09184	0.262285	0.389042	0.126757	0.00476716	0.022842	0.0258534
Q9ULP0-6	NDRG4	112.2	89.8	98	0.968011	0.904091	0.942208	1.24944	1.1449	0.916327	0.321285	0.195219	-0.126066	0.0141198	0.043788	0.0258534
A0A024R7I7; hsa:5864	RAB3A	95.3	89.4	115.3	0.989083	0.577243	0.628362	1.066	0.826539	0.775369	0.0922014	-0.274844	-0.367046	0.00476716	0.238641	0.20179
B2RD03; D3DS24; hsa:84932; Q6NZ33; Q8WUD1	RAB2B	85.1	101.3	113.6	0.447569	0.288205	0.918029	0.840079	0.74912	0.891725	-0.251403	-0.416732	-0.165329	0.34914	0.540299	0.0371434
B7Z2L7; B7Z7F4; hsa:146691; Q6ZVM7; Q86V61; Q8TDE7; Q96M88	TOM1L2	100	117.3	82.7	0.633345	0.948764	0.890685	0.852515	1.20919	1.41838	-0.230203	0.274041	0.504244	0.19836	0.022842	0.0502757
A8KA31; hsa:509; P36542; Q5VYP3; Q6I9V2; Q96AS8	ATP5F1C	120.9	100.5	78.6	0.968011	0.943137	0.886565	1.20299	1.53817	1.27863	0.266619	0.621213	0.354594	0.0141198	0.025425	0.0522895
B2R7L6; B7Z359; hsa:6855; P08247; Q6P2F7	SYP	104.6	68.6	126.8	0.00657292	0.924561	0.0295366	1.52478	0.824921	0.541009	0.608602	-0.277672	-0.886274	2.18224	0.0340643	1.52964
hsa:3190; P61978; Q07244; Q15671; Q59F98; Q5T6W4; Q60577; Q6IBN1; Q922Y7; Q96J62	HNRNPK	114	128.1	58	0.956728	0.967574	0.655714	0.88993	1.96552	2.20862	-0.168237	0.974909	1.14315	0.0192115	0.014316	0.183285
H0YMW4	ANXA2	50.9	125.2	123.9	0.520499	0.921007	0.942208	0.40655	0.410815	1.01049	-1.2985	-1.28344	0.0150584	0.28358	0.035737	0.0258534
hsa:11240; Q96DA7; Q9UPN2; Q9Y2J8	PADI2	130	121.8	48.2	0.992623	0.0386736	0.12718	1.06732	2.6971	2.52697	0.0939975	1.43141	1.33741	0.00321574	1.41259	0.895582
A0A994J3Z0	ATP6V0A1	112.9	90.2	96.9	0.989083	0.95302	0.687531	1.25166	1.16512	0.930857	0.323846	0.220477	-0.103369	0.00476716	0.0208981	0.162708
hsa:58478; Q7Z4C5; Q9BVC2; Q9UHY7	ENOPH1	107.7	95	97.4	0.875812	0.943137	0.942069	1.13368	1.10575	0.975359	0.181019	0.145025	-0.0359943	0.0575891	0.025425	0.0259174
D3DV36; hsa:6280; P06702; Q6FGA1; Q9NYM0; Q9UCJ1	S100A9	82	31.2	186.8	0.425198	0.887226	0.907718	2.62821	0.438972	0.167024	1.39408	-1.1878	-2.58188	0.371408	0.0519657	0.0420489
A6NN54; B4DEM7; B4DQH4; hsa:10694; P50990; Q4VBP8	CCT8	103.4	85.4	111.2	0.984365	0.909328	0.907718	1.21077	0.929856	0.767986	0.275928	-0.104921	-0.380849	0.0068439	0.0412794	0.0420489
H0YLM8	DMXL2	143.1	77.6	79.3	0.552733	0.624469	0.923117	1.84407	1.80454	0.978562	0.882895	0.851631	-0.0312642	0.257485	0.204489	0.0347431
A0A024R845; hsa:51552	RAB14	106.3	89.8	103.9	0.891895	0.985751	0.855201	1.18374	1.0231	0.864293	0.243354	0.0329459	-0.210408	0.0496861	0.00623295	0.067932
B7Z642; E9PHI5; hsa:2823; P51674; Q92602	GPM6A	78.4	221.6		0.0014756	1.11541e-16	1.09943e-16	0.353791	#DIV/0!	#DIV/0!	-1.49903	#DIV/0!	#DIV/0!	2.83103	15.9526	15.9588
A0A7P0TAS6	SLC3A2	103.7	92.4	103.9	0.787752	0.995297	0.890685	1.12229	0.998075	0.889317	0.166451	-0.00277976	-0.169231	0.10361	0.00204748	0.0502757
hsa:56896; Q8TCL6; Q9BPU6; Q9NQC4; Q9NRY9	DPYSL5	113.2	80.4	106.4	0.471166	0.99327	0.805662	1.40796	1.06391	0.755639	0.493607	0.0893758	-0.404231	0.326826	0.00293274	0.0938471
O43581-4	SYT7	135.6	116.4	48	0.836803	0.943137	0.918029	1.16495	2.825	2.425	0.220266	1.49825	1.27798	0.0773767	0.025425	0.0371434
A0A8V8TRB3	PPP2CA	120.1	97.9	82	0.989083	0.948764	0.914788	1.22676	1.46463	1.1939	0.294855	0.55054	0.255685	0.00476716	0.022842	0.0386794
B2R9Q1; B3KSE6; hsa:1191; P10909; P11380; P11381; Q2TU75; Q5HYC1; Q7Z5B9	CLU	133.3	92	74.7	0.471889	0.100858	0.784253	1.44891	1.78447	1.23159	0.534971	0.835497	0.300526	0.32616	0.996288	0.105544
A0A024R5C4	RTN3	95.5	88.8	115.6	0.95583	0.967052	0.717628	1.07545	0.826125	0.768166	0.104941	-0.275569	-0.38051	0.0196193	0.0145502	0.1441
B4DZA0; hsa:3843; O00410; O15257; Q5T578; Q86XC7	IPO5	105.2	92.6	102.2	0.950181	0.985751	0.957015	1.13607	1.02935	0.906067	0.184051	0.0417395	-0.142311	0.0221938	0.00623295	0.0190811
A0A5F9ZHL1	ACAT1	111.4	95.3	93.3	0.79713	0.967574	0.9383	1.16894	1.194	1.02144	0.225201	0.2558	0.0305991	0.0984711	0.014316	0.0276584
U3KQ56	GRHPR	129.5	97.8	72.6	0.812425	0.67333	0.913448	1.32413	1.78375	1.34711	0.405046	0.834911	0.429865	0.0902165	0.171772	0.0393161
P07108-5	DBI	98.5	129.5	72	0.040385	0.817012	0.0157822	0.760618	1.36806	1.79861	-0.394756	0.452127	0.846883	1.39378	0.0877715	1.80183
A0A7P0TAT8	HSP90B1	112.3	101.8	85.9	0.989083	0.881616	0.804603	1.10314	1.30733	1.1851	0.14162	0.386628	0.245008	0.00476716	0.0547204	0.0944186
B0YIX0; hsa:1410; O43416; P02511; Q9UC37; Q9UC38; Q9UC39; Q9UC40; Q9UC41	CRYAB	97.9	134.5	67.6	0.0465557	0.72637	0.0108691	0.727881	1.44822	1.98964	-0.458225	0.534286	0.992511	1.33203	0.138842	1.96381
B2R7K7; hsa:26232; Q5TGY0; Q6FGJ7; Q8TB29; Q9UK22; Q9UKC6	FBXO2	103.5	89.3	107.2	0.954575	0.985919	0.949404	1.15901	0.965485	0.833022	0.212899	-0.0506741	-0.263573	0.0201898	0.00615893	0.0225487
B2R6C1; hsa:2781; P19086; Q4QRJ6	GNAZ	118	75.6	106.4	0.480817	0.99327	0.604838	1.56085	1.10902	0.710526	0.642329	0.149289	-0.49304	0.31802	0.00293274	0.218361
B2R5U2; D3DPU1; hsa:51440; Q5TG97; Q8N611; Q9UM19	HPCAL4	102.3	78.3	119.4	0.968011	0.776135	0.682696	1.30651	0.856784	0.655779	0.385722	-0.222997	-0.608719	0.0141198	0.110063	0.165773
H0Y300	HP	134.9	141.2	23.9	0.13642	0.0492141	0.00206296	0.955382	5.64435	5.90795	-0.0658497	2.49681	2.56266	0.865123	1.30791	2.68551
G9FP35	GNAQ	114.9	114	71.1	0.89301	0.300931	0.241188	1.00789	1.61603	1.60338	0.011345	0.692457	0.681112	0.0491436	0.521534	0.617645
A0A494C087	PTPRZ1	97.9	90.1	112	0.977901	0.879925	0.88229	1.08657	0.874107	0.804464	0.119782	-0.194118	-0.3139	0.00970518	0.0555544	0.0543886
A0A024RBE8	SLC25A3	109.6	97.9	92.5	0.72609	0.977345	0.918029	1.11951	1.18486	1.05838	0.162867	0.244723	0.0818555	0.13901	0.00995209	0.0371434
B2R9E9; hsa:1113; P10645; Q53FA8; Q6NR84; Q96E84; Q96GL7; Q9BQB5	CHGA	106.6	97.5	95.9	0.956728	0.949375	0.918029	1.09333	1.11157	1.01668	0.128733	0.152605	0.0238714	0.0192115	0.022562	0.0371434
B2R4B9; hsa:2512; P02792; Q6IBT7; Q7Z2W1; Q86WI9; Q8WU07; Q96AU9; Q96CU0; Q9BTZ8	FTL	129.2	102.6	68.3	0.686499	0.0149386	0.310264	1.25926	1.89165	1.5022	0.332575	0.919649	0.587073	0.16336	1.82569	0.508268
P26232-5	CTNNA2	106.6	114.1	79.2	0.992623	0.615708	0.651325	0.934268	1.34596	1.44066	-0.0980914	0.428635	0.526726	0.00321574	0.210625	0.186202
Q7Z351	DKFZp686N02209	105.1	90.5	104.4	0.954575	0.765037	0.918029	1.16133	1.0067	0.866858	0.215773	0.00964096	-0.206132	0.0201898	0.116318	0.0371434
hsa:8396; P78356; Q5U0E8; Q8TBP2	PIP4K2B	102.6	102.6	94.9	0.642555	0.92175	0.968103	1	1.08114	1.08114	0	0.112551	0.112551	0.19209	0.035387	0.0140784
A0A1B0GW77	ALDH7A1	104.5	88.2	107.3	0.148885	0.817012	0.797406	1.18481	0.973905	0.821994	0.244652	-0.0381471	-0.2828	0.82715	0.0877715	0.0983202
B2R4V9; D3DQ18; hsa:7388; P07919; Q5TDF6; Q6LDB8; Q9BQ91	UQCRH	96.4	93.5	110.1	0.956728	0.921007	0.92614	1.03102	0.875568	0.849228	0.0440668	-0.191709	-0.235776	0.0192115	0.035737	0.0333232
B2R4D0; hsa:25927; Q49AN4; Q96F85; Q9UFZ0	CNRIP1	103.6	85.3	111.1	0.803956	0.948764	0.704943	1.21454	0.932493	0.767777	0.280406	-0.100835	-0.381241	0.0947678	0.022842	0.151846
B2R4L1; hsa:2173; O14951; O15540; Q6IAU7; Q9H047	FABP7	102.2	89.3	108.6	0.992623	0.924155	0.92614	1.14446	0.941068	0.822284	0.194663	-0.0876289	-0.282292	0.00321574	0.034255	0.0333232
A0A9L9PXM7	PRKAR2A	106.6	98.4	95	0.977901	0.924155	0.941218	1.08333	1.12211	1.03579	0.115477	0.166208	0.0507308	0.00970518	0.034255	0.0263096
A0A024RDL1; hsa:908	CCT6A	112.8	92.8	94.4	0.967286	0.893099	0.953741	1.21552	1.19492	0.983051	0.28157	0.256908	-0.0246621	0.014445	0.0491003	0.0205695
D6W515; hsa:7447; P28677; P29103; P42323; P62760; Q9UM20	VSNL1	101.1	83.4	115.5	0.905239	0.780234	0.539333	1.21223	0.875325	0.722078	0.277664	-0.19211	-0.469774	0.0432366	0.107775	0.268143
A0A024R371; hsa:10550	ARL6IP5	110.4	108.4	81.2	0.582197	0.886548	0.419574	1.01845	1.35961	1.33498	0.0263754	0.443189	0.416813	0.23493	0.0522979	0.377192
J3KQ32	OLA1	85.1	72.1	142.8	0.989083	0.849532	0.775564	1.18031	0.595938	0.504902	0.23916	-0.746765	-0.985925	0.00476716	0.0708201	0.110383
B2RAQ0; hsa:8615; O60763; Q6PK63; Q86TB8; Q8N592	USO1	116.7	111.2	72.1	0.867286	0.254364	0.818155	1.04946	1.61859	1.5423	0.0696478	0.694733	0.625086	0.0618378	0.594545	0.0871646
hsa:5813; Q00577	PURA	109.7	91.8	98.4	0.873316	0.976846	0.952743	1.19499	1.11484	0.932927	0.256997	0.156833	-0.100164	0.0588286	0.010174	0.0210243
B5MEF0; hsa:534; O95670; Q2L6F8; Q5HYU8; Q5RJ63	ATP6V1G2	107.4	80.5	112	0.968011	0.954966	0.888072	1.33416	0.958929	0.71875	0.415933	-0.0605047	-0.476438	0.0141198	0.0200121	0.0515517
A0A7I2V3W8	NPEPPS	115.7	86.6	97.7	0.520499	0.931772	0.861108	1.33603	1.18424	0.886387	0.41795	0.243958	-0.173992	0.28358	0.0306903	0.0649426
hsa:8802; P53597; Q9BWB0; Q9UNP6	SUCLG1	86.5	94	119.5	0.542542	0.43499	0.942208	0.920213	0.723849	0.786611	-0.119961	-0.466239	-0.346278	0.265567	0.36152	0.0258534
hsa:56948; Q6ZW71; Q9BVQ3; Q9NRG7	SDR39U1	105.3	124.1	70.6	0.633345	0.967574	0.557531	0.848509	1.4915	1.75779	-0.236998	0.576765	0.813763	0.19836	0.014316	0.253731
B4DYH1; hsa:10808; O95739; Q5TBM6; Q5TBM7; Q5TBM8; Q92598; Q9UPC4	HSPH1	101.3	107.9	90.8	0.992623	0.978967	0.950161	0.938832	1.11564	1.18833	-0.0910607	0.15787	0.248931	0.00321574	0.00923205	0.0222026
E1P659; hsa:4974; P23515	OMG	113.7	86.4	99.9	0.989083	0.948764	0.918029	1.31597	1.13814	0.864865	0.396129	0.186676	-0.209453	0.00476716	0.022842	0.0371434
A0A024RB75; hsa:1431	CS	90.2	89	120.8	0.992623	0.443216	0.585204	1.01348	0.746689	0.736755	0.0193221	-0.421421	-0.440743	0.00321574	0.353384	0.232693
hsa:6767; O14999; P50502; Q2TU77	ST13	108.5	85.6	105.9	0.873316	0.99327	0.914788	1.26752	1.02455	0.80831	0.342012	0.0349925	-0.30702	0.0588286	0.00293274	0.0386794
A6NHF0; B2R8M9; hsa:3251; P00492	HPRT1	103.5	80.9	115.5	0.552733	0.948764	0.501649	1.27936	0.896104	0.700433	0.355419	-0.158262	-0.513681	0.257485	0.022842	0.2996
hsa:3857; O00109; P35527; Q0IJ47; Q14665	KRT9		197.5	102.5	9.37073e-16	1.11541e-16	0.200804	0	0	1.92683	#NUM!	#NUM!	0.946229	15.0282	15.9526	0.697228
E5KS55	SUCLA2	73	83.6	143.3	0.981147	0.429312	0.890685	0.873206	0.509421	0.583391	-0.195606	-0.97307	-0.777464	0.00826611	0.367227	0.0502757
A8MQ06; B7Z841; hsa:4685; O15394; Q7Z7F2	NCAM2	118.3	101.5	80.2	0.982692	0.0195192	0.988202	1.16552	1.47506	1.26559	0.22097	0.560776	0.339806	0.00758279	1.70954	0.00515406
C9J2K4; hsa:9296; Q16864; Q6IBA8	ATP6V1F	100.1	94.8	105.1	0.989083	0.949375	0.918029	1.05591	0.952426	0.901998	0.078483	-0.0703207	-0.148804	0.00476716	0.022562	0.0371434
D3DN64; hsa:29114; Q96A74; Q9UI15	TAGLN3	81.5	111.3	107.1	0.552733	0.239234	0.9383	0.732255	0.760971	1.03922	-0.449582	-0.394087	0.0554951	0.257485	0.621177	0.0276584
A0A024R3Z5	LANCL1	122.3	85.1	92.6	0.609563	0.922278	0.918029	1.43713	1.32073	0.919006	0.523193	0.40134	-0.121853	0.214981	0.0351382	0.0371434
A0A8V8TL82	ROCK2	114	77.8	108.1	0.83889	0.98243	0.765807	1.4653	1.05458	0.719704	0.551192	0.0766673	-0.474524	0.0762947	0.00769829	0.115881
hsa:10974; Q15847	ADIRF	130.5	85.8	83.8	0.997926	0.629109	0.682538	1.52098	1.55728	1.02387	0.605	0.639028	0.0340274	0.000901667	0.201274	0.165873
A0A087WX97	BCL2L13	134.1	90.8	75.1	0.513795	0.0760476	0.651325	1.47687	1.78562	1.20905	0.562545	0.836424	0.273879	0.28921	1.11891	0.186202
B2R751; hsa:3007; P16402; Q2M2I2	H1-3	118.9	92.6	88.5	0.989083	0.498795	0.524224	1.28402	1.3435	1.04633	0.360665	0.425999	0.0653347	0.00476716	0.302078	0.280483
D3DPF4; hsa:220988; P51991; Q53RW7; Q6URK5	HNRNPA3	124.6	107.1	68.3	0.992623	0.115163	0.277414	1.1634	1.8243	1.56808	0.218346	0.867347	0.649001	0.00321574	0.938689	0.556871
Q5JPU2	PDHA1	125.1	147.9	27	0.238172	3.58529e-07	4.48567e-10	0.845842	4.63333	5.47778	-0.24154	2.21205	2.45359	0.62311	6.44548	9.34817
B2R662; hsa:7857; P13521; Q53T11; Q8TBH3	SCG2	69	98.2	132.8	0.77521	0.246232	0.742627	0.702648	0.519578	0.739458	-0.509127	-0.944587	-0.43546	0.110581	0.608655	0.129229
A6NN60; D3DQ76; hsa:1429; Q08257; Q53FT0; Q59EU7; Q5HYE7; Q6NSK9	CRYZ	94.7	105.7	99.6	0.630064	0.995297	0.877947	0.895932	0.950803	1.06124	-0.158539	-0.0727813	0.0857577	0.200615	0.00204748	0.0565316
A8DPS5; A8DPS6; A8DPS7; E9PEJ5; E9PLP3; hsa:5049; O00687; P68402; Q29459; Q6IBR6	PAFAH1B2	108.7	100.7	90.6	0.989083	0.924155	0.91469	1.07944	1.19978	1.11148	0.110288	0.262769	0.152481	0.00476716	0.034255	0.0387261
Q5SX86	GDI2	85.3	136.2	78.5	0.0517893	0.922278	0.524224	0.626285	1.08662	1.73503	-0.675109	0.119853	0.794962	1.28576	0.0351382	0.280483
F6IQY8	HLA-A	130.5	169.5		0.216211	1.11541e-16	1.09943e-16	0.769912	#DIV/0!	#DIV/0!	-0.377235	#DIV/0!	#DIV/0!	0.665122	15.9526	15.9588
A6NF60; hsa:8618; Q13339; Q6GQQ6; Q8N2Z5; Q8N3M7; Q8NFR0; Q96BC2; Q9ULU8	CADPS	163.9	136.1		0.823328	1.11541e-16	1.09943e-16	1.20426	#DIV/0!	#DIV/0!	0.268149	#DIV/0!	#DIV/0!	0.0844272	15.9526	15.9588
B2R584; hsa:26520; Q9Y5J7	TIMM9	166.9	133.1		0.855934	1.11541e-16	1.09943e-16	1.25394	#DIV/0!	#DIV/0!	0.326473	#DIV/0!	#DIV/0!	0.0675596	15.9526	15.9588
E9PCR7	OGDH	99.1	99.7	101.2	0.989083	0.967574	0.911513	0.993982	0.979249	0.985178	-0.00870845	-0.0302523	-0.0215439	0.00476716	0.014316	0.0402372
A6NLB8; hsa:83660; Q9Y4G6	TLN2	126.7	78	95.3	0.686499	0.85489	0.944125	1.62436	1.32949	0.818468	0.69987	0.410868	-0.289002	0.16336	0.0680898	0.0249704
A3RJH1; hsa:1653	DDX1	149.7	101.9	48.4	0.950181	0.977345	0.967589	1.46909	3.09298	2.10537	0.55492	1.629	1.07408	0.0221938	0.00995209	0.0143091
A0A2R8YEP4	BLVRB	107.7	160.7	31.6	0.83889	0.761114	0.942208	0.670193	3.40823	5.08544	-0.577352	1.76902	2.34637	0.0762947	0.11855	0.0258534
A8K3E4; D3DP14; D3DP15; hsa:2243; P02671; Q4QQH7; Q9BX62; Q9UCH2	FGA	82.9	157.3	59.8	0.000834189	0.293303	0.00242452	0.527018	1.38629	2.63043	-0.924075	0.471227	1.3953	3.07874	0.532684	2.61537
A0A024R3W2; hsa:9804	TOMM20	129.8	73.9	96.2	0.025945	0.86369	0.682538	1.75643	1.34927	0.768191	0.812644	0.432182	-0.380463	1.58595	0.0636423	0.165873
H0UI06; hsa:1347	COX7A2	92.4	137	70.6	9.37073e-16	7.55382e-07	0.331627	0.674453	1.30878	1.94051	-0.568211	0.388225	0.956436	15.0282	6.12183	0.47935
A0A024R814	RPL7	130.4	77.1	92.5	0.205729	0.649465	0.891741	1.69131	1.40973	0.833514	0.758141	0.495419	-0.262723	0.686705	0.187444	0.0497613
hsa:5683; P25787; Q6ICS6; Q9BU45	PSMA2	119.6	95.3	85.1	0.598562	0.869237	0.645096	1.25498	1.40541	1.11986	0.327669	0.490986	0.163317	0.222891	0.0608619	0.190375
H3BPF6	PFDN5	98.3	96.3	105.4	0.65204	0.86369	0.978168	1.02077	0.932638	0.913662	0.0296556	-0.100612	-0.130267	0.185726	0.0636423	0.00958662
A0A7P0T8A7	BSG	86.4	129.6	84	0.938837	0.967574	0.773036	0.666667	1.02857	1.54286	-0.584963	0.040642	0.625604	0.0274097	0.014316	0.1118
hsa:5211; P17858; Q96A64; Q96IH4; Q9BR91	PFKL	95.7	99	105.2	0.989083	0.967574	0.985802	0.966667	0.909696	0.941065	-0.0489096	-0.136544	-0.0876343	0.00476716	0.014316	0.00621025
B2RMQ1; D3DRG5; hsa:10570; O00240; O14531; Q5T0Q7	DPYSL4	91.8	113.9	94.3	0.169712	0.921007	0.790389	0.80597	0.973489	1.20785	-0.311202	-0.0387636	0.272438	0.770288	0.035737	0.102159
A0A024R3W7; hsa:1933	EEF1B2	96.4	93.4	110.2	0.867286	0.924561	0.942208	1.03212	0.874773	0.84755	0.0456106	-0.193019	-0.23863	0.0618378	0.0340643	0.0258534
hsa:5361; Q9UIW2	PLXNA1	102.9	88.2	108.9	0.956728	0.833179	0.650478	1.16667	0.944904	0.809917	0.222392	-0.081761	-0.304153	0.0192115	0.0792618	0.186767
H0YFD6	HADHA	111.9	97.1	91	0.983747	0.948764	0.918029	1.15242	1.22967	1.06703	0.204667	0.298272	0.0936048	0.00711668	0.022842	0.0371434
A0A6Q8PH84	RAB7A	112.5	85.7	101.7	0.712758	0.99327	0.851484	1.31272	1.10619	0.842675	0.392558	0.145605	-0.246953	0.147058	0.00293274	0.0698233
A0A024R608; hsa:6176	RPLP1	105.1	91.6	103.4	0.992623	0.967574	0.930165	1.14738	1.01644	0.88588	0.198343	0.0235265	-0.174817	0.00321574	0.014316	0.0314401
A0A1B0GVI3	KRT10	14	111.5	174.6	7.06658e-06	3.58133e-11	0.0608337	0.125561	0.0801833	0.638603	-2.99354	-3.64055	-0.64701	5.15079	10.446	1.21586
A0A024R2W1; A0A024R324; hsa:387	RHOA	114	89.8	96.2	0.500218	0.740489	0.918029	1.26949	1.18503	0.933472	0.344246	0.244925	-0.0993214	0.300841	0.130482	0.0371434
A8K5L8; hsa:9531; O95817; Q3B763; Q9NT20; Q9P120	BAG3	131.2	127.5	41.3	0.928023	4.97265e-05	7.32307e-05	1.02902	3.17676	3.08717	0.0412705	1.66755	1.62628	0.0324413	4.30341	4.13531
A0A024RAI1; hsa:10096	ACTR3	93.8	96.9	109.3	0.829446	0.996063	0.890685	0.968008	0.858188	0.886551	-0.0469087	-0.220634	-0.173725	0.0812119	0.00171329	0.0502757
B2R7N3; hsa:25830; O43728; Q9BR01	SULT4A1	91.7	115.5	92.8	0.238172	0.921007	0.783981	0.793939	0.988147	1.24461	-0.332899	-0.0172031	0.315696	0.62311	0.035737	0.105695
A0A384N6H1; B2RMP5; D6W618; hsa:1938; P13639; Q58J86	EEF2	96.7	101.5	101.8	0.989083	0.95576	0.932567	0.952709	0.949902	0.997053	-0.0698919	-0.0741498	-0.00425783	0.00476716	0.0196513	0.0303201
B7Z253; hsa:23349; Q58FE9; Q5T662; Q9UPV7	PHF24	91.9	82.1	126	0.83451	0.49471	0.282556	1.11937	0.729365	0.651587	0.162683	-0.455287	-0.61797	0.0785686	0.305649	0.548896
E7EVA0	MAP4	158.2	58.7	83.2	2.70265e-06	0.0130641	0.544926	2.69506	1.90144	0.705529	1.43032	0.927094	-0.503223	5.56821	1.88392	0.263663
Q6AZ91	RAB6B	94.7	104.2	101.1	0.60924	0.951811	0.918029	0.908829	0.936696	1.03066	-0.137919	-0.0943467	0.0435723	0.215212	0.0214493	0.0371434
hsa:6206; P25398; Q76M58	RPS12	97.6	114.1	88.3	0.447569	0.995236	0.677544	0.85539	1.10532	1.29219	-0.225346	0.144468	0.369813	0.34914	0.00207387	0.169063
B4DFC9; hsa:8774; Q99747; Q9BUV1	NAPG	140.7	72.7	86.6	0.984365	0.948764	0.918029	1.93535	1.62471	0.839492	0.952595	0.700183	-0.252412	0.0068439	0.022842	0.0371434
A8MXP9	MATR3	117.7	93.3	89.1	0.891895	0.631419	0.905309	1.26152	1.32099	1.04714	0.335165	0.401617	0.0664516	0.0496861	0.199682	0.0432033
hsa:57609; Q6B011; Q8N1L5; Q8NB38; Q9P265	DIP2B	176.1	123.9		0.992623	1.11541e-16	1.09943e-16	1.42131	#DIV/0!	#DIV/0!	0.507219	#DIV/0!	#DIV/0!	0.00321574	15.9526	15.9588
hsa:6742; Q04837	SSBP1	97.4	92.5	110	0.873316	0.773899	0.898606	1.05297	0.885455	0.840909	0.0744684	-0.17551	-0.249978	0.0588286	0.111316	0.0464306
hsa:2944; X5DR03	GSTM1	232.9	3.5	63.6	0.265637	0.281729	0.0606796	66.5429	3.66195	0.0550314	6.05621	1.87261	-4.1836	0.575712	0.550168	1.21696
A0A024R7A8; hsa:231	AKR1B1	97.7	109.4	92.9	0.767242	0.967574	0.862378	0.893053	1.05167	1.17761	-0.163182	0.07268	0.235862	0.115068	0.014316	0.0643023
D3DST0; hsa:2185; Q13475; Q14289; Q14290; Q16709; Q6PID4	PTK2B	97	85.4	117.6	0.982692	0.748144	0.835335	1.13583	0.82483	0.72619	0.183749	-0.277831	-0.46158	0.00758279	0.126015	0.0781396
A0A3B3IRZ4	IQSEC1	109.2	62.1	128.7	0.788663	0.782492	0.477796	1.75845	0.848485	0.482517	0.814308	-0.237039	-1.05135	0.103108	0.10652	0.320758
B2R4E2; hsa:539; P48047; Q5U042; Q6IBI2	ATP5PO	101.8	86.8	111.3	0.992623	0.924155	0.918029	1.17281	0.914645	0.779874	0.229971	-0.128716	-0.358687	0.00321574	0.034255	0.0371434
J3KRY1	ARHGDIA	97.7	88.6	113.7	0.989083	0.811879	0.709249	1.10271	0.859279	0.779244	0.141052	-0.218802	-0.359854	0.00476716	0.0905086	0.149201
A0A024R6G4; hsa:4329	ALDH6A1	111.8	85.1	103.1	0.7038	0.977345	0.890685	1.31375	1.08438	0.825412	0.393689	0.116876	-0.276813	0.152551	0.00995209	0.0502757
A0A024R683; hsa:51382	ATP6V1D	99.4	85.1	115.5	0.409924	0.948764	0.351105	1.16804	0.860606	0.736797	0.224087	-0.216575	-0.440662	0.387297	0.022842	0.454562
C5MQH7; E9PFU1; hsa:10015; Q6NUS1; Q8WUM4; Q9BX86; Q9NUN0; Q9P2H2; Q9UKL5	PDCD6IP	103	115.8	81.2	0.92316	0.789289	0.65468	0.889465	1.26847	1.42611	-0.168991	0.343093	0.512084	0.0347232	0.102764	0.183971
hsa:11034; V9HWA6	HEL32	97.3	83.1	119.5	0.968011	0.785732	0.804603	1.17088	0.814226	0.695397	0.227591	-0.296499	-0.52409	0.0141198	0.104726	0.0944186
A8K0R4; hsa:53826; J3QLD2; Q6FIG9; Q6UW52; Q9H0Q3	FXYD6	111	96.2	92.8	0.984365	0.948764	0.904262	1.15385	1.19612	1.03664	0.206451	0.258363	0.0519121	0.0068439	0.022842	0.0437056
J3QTA6	CHCHD6	93.9	86	120.1	0.735078	0.711359	0.390741	1.09186	0.781848	0.71607	0.126788	-0.355039	-0.481828	0.133667	0.147911	0.408111
hsa:1804; P42658	DPP6	106.5	93.3	100.1	0.928023	0.676375	0.351105	1.14148	1.06394	0.932068	0.190904	0.0894115	-0.101493	0.0324413	0.169812	0.454562
hsa:2194; P49327; Q13479; Q16702; Q4LE83; Q6P4U5; Q6SS02; Q969R1; Q96C68; Q96IT0	FASN	110.6	104.2	85.2	0.933531	0.850595	0.63749	1.06142	1.29812	1.223	0.0859961	0.376426	0.29043	0.0298713	0.0702769	0.195527
B4DG50; hsa:830; P47755	CAPZA2	111.1	88.8	100.1	0.830372	0.960972	0.918029	1.25113	1.10989	0.887113	0.323227	0.150417	-0.17281	0.0807271	0.0172892	0.0371434
hsa:8140; Q01650; Q8IV97; Q9UBN8; Q9UP15; Q9UQC0	SLC7A5	159	141		0.98156	1.11541e-16	1.09943e-16	1.12766	#DIV/0!	#DIV/0!	0.173332	#DIV/0!	#DIV/0!	0.00808331	15.9526	15.9588
M0QYZ2	AP2S1	131.2	114.1	54.8	0.767242	0.0355365	0.834276	1.14987	2.39416	2.08212	0.201469	1.25952	1.05805	0.115068	1.44933	0.0786902
B7Z1L3; hsa:10857; O00264; Q9UGJ9	PGRMC1	103.8	115.4	80.7	0.767242	0.891063	0.528753	0.89948	1.28625	1.42999	-0.152837	0.363166	0.516003	0.115068	0.0500918	0.276747
A6NFQ4; E9KL50; hsa:23362; Q6B003; Q9NYI0; Q9Y2F1	PSD3	103.7	78.5	117.8	0.631756	0.948764	0.395297	1.32102	0.880306	0.666384	0.401651	-0.183924	-0.585575	0.199451	0.022842	0.403077
hsa:26060; Q9P2B9; Q9UKG1	APPL1	234.8	65.2		6.02133e-06	1.11541e-16	1.09943e-16	3.60123	#DIV/0!	#DIV/0!	1.84849	#DIV/0!	#DIV/0!	5.22031	15.9526	15.9588
A0A2X0TVY8	ITSN1	100.1	96.6	103.3	0.964485	0.986252	0.949797	1.03623	0.969022	0.93514	0.0513469	-0.0453983	-0.0967452	0.0157045	0.00601226	0.0223694
A0A8V8TQ44	PSMD8	110.9	82.7	106.4	0.535925	0.99327	0.682696	1.34099	1.04229	0.777256	0.4233	0.0597612	-0.363539	0.270896	0.00293274	0.165773
A8MTH6; B4DKK2; D6W5Q0; hsa:6717; P30626	SRI	146.3	72.6	81.2	0.0316176	0.239989	0.918029	2.01515	1.80172	0.894089	1.01089	0.849378	-0.16151	1.50007	0.619808	0.0371434
A0A024RBG1	NUDT4B	109.2	89.5	101.3	0.836803	0.948764	0.9383	1.22011	1.07799	0.883514	0.287013	0.108339	-0.178675	0.0773767	0.022842	0.0276584
hsa:27339; Q9UMS4	PRPF19	76.1	83.9	139.9	0.649143	0.0617541	0.351105	0.907032	0.54396	0.599714	-0.140774	-0.878428	-0.737653	0.18766	1.20933	0.454562
E9PDD5; hsa:3421; P51553; Q9BUU5	IDH3G	108.6	95.9	95.5	0.950181	0.977345	0.963687	1.13243	1.13717	1.00419	0.179421	0.185451	0.00603008	0.0221938	0.00995209	0.0160641
B2R692; hsa:388; P01121; P62745; Q5U0H6; Q7RTN5; Q7RTR9; Q9CUV7	RHOB	119.5	75.8	104.7	0.0271985	0.949843	0.252656	1.57652	1.14136	0.723973	0.656741	0.190749	-0.465992	1.56546	0.0223482	0.59747
B2R9L2; B4DUR9; hsa:10598; O95433; Q96IL6; Q9P060	AHSA1	119.7	93.2	87.1	0.929079	0.65883	0.891741	1.28433	1.37428	1.07003	0.361021	0.458679	0.0976572	0.0319473	0.181226	0.0497613
A0A024R7B7; hsa:11140	CDC37	105.4	87	107.6	0.898618	0.967574	0.905309	1.21149	0.979554	0.80855	0.276788	-0.0298032	-0.306591	0.0464248	0.014316	0.0432033
B4E2Z0; E7ESU2; hsa:8404; Q14515; Q14800	SPARCL1	139.9	160.1		0.79931	1.11541e-16	1.09943e-16	0.873829	#DIV/0!	#DIV/0!	-0.194577	#DIV/0!	#DIV/0!	0.0972847	15.9526	15.9588
Q5VV89	MGST3	147.7	49.4	102.9	4.40003e-06	0.27676	0.047739	2.98988	1.43537	0.480078	1.58009	0.521427	-1.05866	5.35654	0.557896	1.32113
A0A8I5KUN3	BCAS1	166.4	133.6		0.79713	1.11541e-16	1.09943e-16	1.24551	#DIV/0!	#DIV/0!	0.316735	#DIV/0!	#DIV/0!	0.0984711	15.9526	15.9588
B7Z1R0; B7Z2J0; B7ZLC5; B9EG69; F8W675; hsa:57282; Q4ZFX6; Q6U841; Q8TCP2; Q9HCQ6	SLC4A10	99.3	80.4	120.3	0.989083	0.667367	0.618052	1.23507	0.825436	0.668329	0.304598	-0.276771	-0.581369	0.00476716	0.175635	0.208975
D3DNI3	PFN2	120	74.7	105.4	0.175959	0.992153	0.425639	1.60643	1.13852	0.708729	0.683854	0.18716	-0.496695	0.754589	0.00342139	0.370958
A0A7I2V3L8	NDUFA5	81.4	135.8	82.8	0.0678831	0.95631	0.705957	0.599411	0.983092	1.6401	-0.738383	-0.024602	0.713781	1.16824	0.0194012	0.151222
Q13228-3	SELENBP1	119.1	92.4	88.5	0.776516	0.667367	0.918029	1.28896	1.34576	1.04407	0.366209	0.428424	0.0622154	0.10985	0.175635	0.0371434
H9KV90	SHANK1	81.1	88.1	130.8	0.837548	0.189308	0.667167	0.920545	0.620031	0.673547	-0.11944	-0.689589	-0.570149	0.0769904	0.722831	0.175765
A2BFI5; hsa:10554; Q5BL03; Q99943	AGPAT1	99.7	124.6	75.7	0.403875	0.725356	0.228121	0.800161	1.31704	1.64597	-0.321639	0.3973	0.718939	0.393753	0.139449	0.641835
hsa:112936; Q4G0F5; Q96A55	VPS26B	92.6	78	129.4	0.83451	0.542538	0.292776	1.18718	0.715611	0.602782	0.247538	-0.482754	-0.730292	0.0785686	0.26557	0.533464
hsa:27344; Q4VC04; Q9UHG2	PCSK1N	111.1	111.6	77.3	0.968011	0.720893	0.604878	0.99552	1.43726	1.44373	-0.00647821	0.523318	0.529797	0.0141198	0.142129	0.218332
B1AK88	CAPZB	144.5	58.6	96.9	4.69356e-05	0.515125	0.231734	2.46587	1.49123	0.604747	1.3021	0.576501	-0.725596	4.3285	0.288088	0.63501
Q13491-4	GPM6B	81.1	70.4	148.5	0.950181	0.0218384	0.0442812	1.15199	0.546128	0.474074	0.204126	-0.872689	-1.07682	0.0221938	1.66078	1.35378
A0A7P0TA71	P4HB	107.8	85.2	107	0.837548	0.967574	0.970587	1.26526	1.00748	0.796262	0.339432	0.0107464	-0.328685	0.0769904	0.014316	0.0129654
A6NI80; B2R4R5; D3DVN3; F1T0G1; hsa:10815; O14810	CPLX1	68.8	118.9	112.3	0.00375658	0.0320395	0.978168	0.578638	0.612645	1.05877	-0.789268	-0.706877	0.0823908	2.42521	1.49431	0.00958662
A0A6Q8PFU3	PAFAH1B1	99.9	86.1	114	0.992623	0.967574	0.834709	1.16028	0.876316	0.755263	0.214471	-0.190477	-0.404949	0.00321574	0.014316	0.0784647
A0A1B0GTL5	RAB11FIP5	171.1	123.4	5.6	0.96951	1.11541e-16	1.09943e-16	1.38655	30.5536	22.0357	0.471497	4.93327	4.46177	0.0134478	15.9526	15.9588
A0A6Q8PH91	MACROD1	167.9	132.1		0.83451	1.11541e-16	1.09943e-16	1.27101	#DIV/0!	#DIV/0!	0.345972	#DIV/0!	#DIV/0!	0.0785686	15.9526	15.9588
A0A024QZK8; hsa:3189	HNRPH3	118.1	90	91.9	0.740851	0.811879	0.980935	1.31222	1.28509	0.979325	0.392012	0.361872	-0.0301399	0.130269	0.0905086	0.00835965
G3V581; hsa:221710; P0DJ93	SMIM13	83.1	86.2	130.7	0.989083	0.116672	0.278658	0.964037	0.635807	0.659526	-0.0528394	-0.653339	-0.600499	0.00476716	0.933035	0.554928
A7MBN6; B7Z2M0; B7Z2Q9; B7Z3S3; B7Z6S2; E7EX08; E9PCB7; E9PCZ1; E9PF48; E9PHF5; E9PHR1; hsa:22999; O15048; Q5JY21; Q5JY25; Q5SZK1; Q86UR5; Q8TDY9; Q8TDZ5; Q9HBA1; Q9HBA2; Q9HBA3; Q9HBA4; Q9HBA5; Q9HBA6	RIMS1	92	78.6	129.4	0.956728	0.652073	0.395557	1.17048	0.710974	0.607419	0.227105	-0.492132	-0.719236	0.0192115	0.185704	0.402791
H9STE0	COX2	108	125.4	66.6	0.134638	0.948764	0.0608337	0.861244	1.62162	1.88288	-0.215506	0.697437	0.912943	0.870834	0.022842	1.21586
hsa:4738; Q15843; Q3SXN8; Q6LES6	NEDD8	90.9	101.3	107.8	0.1987	0.309584	0.918029	0.897335	0.843228	0.939703	-0.156282	-0.246005	-0.089723	0.701802	0.509221	0.0371434
hsa:219287; Q5RL80; Q5VX56; Q8N593; Q8N7J2; Q96NN5	AMER2	112.9	123	64.1	0.904758	0.095891	0.0774228	0.917886	1.76131	1.91888	-0.123613	0.816649	0.940262	0.0434677	1.01822	1.11113
B2R970; hsa:7347; P15374; Q5TBK8; Q6IBE9	UCHL3	66.8	205.8	27.4	0.216414	6.45944e-06	2.34949e-13	0.324587	2.43796	7.51095	-1.62332	1.28567	2.909	0.664715	5.1898	12.629
hsa:2011; Q15449; Q15524; Q5XGA3; Q68A18; Q7KZI7; Q96HB3; Q96RG0	MARK2	98.8	105.6	95.6	0.588406	0.967574	0.908792	0.935606	1.03347	1.1046	-0.0960269	0.0475004	0.143527	0.230323	0.014316	0.0415357
A8K745; hsa:1891; Q13011; Q8WVX0; Q96EZ9	ECH1	150.8	136.1	13.2	0.875136	1.11541e-16	3.03726e-10	1.10801	11.4242	10.3106	0.147969	3.51403	3.36606	0.0579242	15.9526	9.51752
A0AV17; A8K278; D3DTQ2; hsa:482; O60444; P14415	ATP1B2	144.5	124.1	31.4	0.941001	2.6754e-07	0.000326962	1.16438	4.60191	3.95223	0.219566	2.20223	1.98267	0.0264098	6.57261	3.4855
B2RDM2; hsa:81567; Q5TCQ0; Q8NBS9; Q8ND33; Q8TCT2; Q9BVH9	TXNDC5	152.2	147.8		0.961702	1.11541e-16	1.09943e-16	1.02977	#DIV/0!	#DIV/0!	0.0423221	#DIV/0!	#DIV/0!	0.0169593	15.9526	15.9588
B2RA78; B4DLU0; hsa:80347; Q13057; Q6GS23; Q8NBM7; Q8NEW1; Q8WXD4; Q9NRM3	COASY	162.3	137.7		0.729825	1.11541e-16	1.09943e-16	1.17865	#DIV/0!	#DIV/0!	0.237134	#DIV/0!	#DIV/0!	0.136781	15.9526	15.9588
A2RUJ4; hsa:340543; Q5H9L2	TCEAL5	155.3	144.7		0.836803	1.11541e-16	1.09943e-16	1.07326	#DIV/0!	#DIV/0!	0.101993	#DIV/0!	#DIV/0!	0.0773767	15.9526	15.9588
A6NEA8; A8K1R7; B9EIR5; hsa:388662; Q5T5Q9; Q9H1V8	SLC6A17	128.4	134.1	37.6	0.79713	2.46671e-06	1.73562e-05	0.957494	3.41489	3.56649	-0.062664	1.77184	1.8345	0.0984711	5.60788	4.76055
B3KP20; hsa:64077; Q2TBE9; Q5VUV9; Q5VUW0; Q9H008	LHPP	88.4	136.8	74.7	0.0436906	0.588381	0.0384729	0.646199	1.1834	1.83133	-0.62995	0.242938	0.872888	1.35961	0.230341	1.41485
A0A140VJG6; hsa:7461	CYLN2	177.5	122.5		0.341335	1.11541e-16	1.09943e-16	1.44898	#DIV/0!	#DIV/0!	0.535037	#DIV/0!	#DIV/0!	0.46682	15.9526	15.9588
hsa:79627; Q2TAC1; Q5TC84; Q8NEQ4; Q9H7B5	OGFRL1	86.8	110.3	103	0.339521	0.837616	0.942208	0.786945	0.842718	1.07087	-0.345666	-0.246877	0.0987885	0.469134	0.0769551	0.0258534
A0A2R8Y7H4	PRPS1	143.3	142.6	14.1	0.941001	1.11541e-16	1.09943e-16	1.00491	10.1631	10.1135	0.00706463	3.34527	3.33821	0.0264098	15.9526	15.9588
M0R0C6	KHSRP	117.9	94.5	87.6	0.776516	0.84966	0.979112	1.24762	1.34589	1.07877	0.319177	0.428561	0.109383	0.10985	0.070755	0.00916776
A3RLL6; B2R5T4; E1P5Y0; F8W904; hsa:1434; O75432; P55060; Q32M40; Q9H5B7; Q9NTS0; Q9UP98; Q9UP99; Q9UPA0	CSE1L	103.9	110.3	85.8	0.867286	0.935176	0.682538	0.941976	1.21096	1.28555	-0.0862371	0.276146	0.362383	0.0618378	0.0291065	0.165873
A8MX69; A8MYG4; B4DK96; B4DKH0; hsa:93377; Q5W102; Q96PE5	OPALIN	91.1	148.3	60.6	0.301585	0.0235091	0.00141784	0.614295	1.5033	2.44719	-0.702996	0.588133	1.29113	0.520591	1.62876	2.84837
B2RBR5; hsa:10681; O14775; Q9HAU9; Q9UFT3	GNB5	154.4	116.1	29.5	0.725277	7.22751e-13	1.68018e-08	1.32989	5.2339	3.93559	0.411305	2.38789	1.97658	0.139496	12.141	7.77464
A1A4U1; B7Z6C0; E9PD13; hsa:1397; P52943	CRIP2	106.1	66.9	127.1	0.178718	0.720893	0.0682015	1.58595	0.834776	0.526357	0.665347	-0.260539	-0.925886	0.747833	0.142129	1.16621
hsa:6451; V9HW48	HEL-S-115	116	103.3	80.7	0.992623	0.136335	0.262946	1.12294	1.43742	1.28005	0.167285	0.523484	0.3562	0.00321574	0.865394	0.580134
B2RDU3; D3DUL9; hsa:23406; Q14019; Q86XM5	COTL1	92.6	111.9	95.4	0.409924	0.948764	0.888072	0.827525	0.97065	1.17296	-0.273126	-0.0429771	0.230149	0.387297	0.022842	0.0515517
A0A994J6T1	RAC1	108.5	82.4	109.1	0.928023	0.948764	0.756853	1.31675	0.9945	0.75527	0.396979	-0.00795606	-0.404935	0.0324413	0.022842	0.120988
A8KA44; D3DX35; hsa:1399; P46109	CRKL	105.7	96.6	97.7	0.956728	0.995236	0.991793	1.0942	1.08188	0.988741	0.12988	0.113545	-0.0163354	0.0192115	0.00207387	0.00357918
A7E2C8; hsa:23335; Q86UX5; Q86VP2; Q96PS7; Q9Y4E6	WDR7	155	123.5	21.5	0.714438	1.11541e-16	3.72224e-08	1.25506	7.2093	5.74419	0.327757	2.84986	2.5221	0.146035	15.9526	7.4292
B7Z5W8; E7ESY5; hsa:1743; P36957; Q7LDY7; Q9BQ32	DLST	110.9	93.1	96	0.939265	0.943137	0.984318	1.19119	1.15521	0.969792	0.252406	0.208153	-0.0442532	0.0272119	0.025425	0.00686462
D6W555; hsa:4358; P39210; Q53SY2; Q96B08	MPV17	88.8	127.1	84.1	0.0854605	0.948764	0.460969	0.698662	1.05589	1.5113	-0.517332	0.0784539	0.595786	1.06823	0.022842	0.336328
A0A024R0P9; hsa:10452; O96008; Q86VW4; Q8WY09; Q8WY10; Q8WY11; Q9BR95	TOMM40	111.6	105.2	83.2	0.349154	0.943473	0.373892	1.06084	1.34135	1.26442	0.0852023	0.423682	0.338479	0.456983	0.0252705	0.427253
A0A494C039	HYOU1	91.9	94.7	113.4	0.612896	0.527214	0.942208	0.970433	0.810406	0.835097	-0.0432996	-0.303284	-0.259984	0.212613	0.278013	0.0258534
D7UT47; Q8TET3; Q9BYB0	SHANK3	149.8	114.8	35.4	0.836803	8.204e-10	1.69574e-05	1.30488	4.23164	3.24294	0.383915	2.08122	1.6973	0.0773767	9.08597	4.77064
hsa:9854; O14523; Q86UT7; Q86V04; Q8N522; Q8TBN4; Q96G10	C2CD2L	179.7	120.3		0.552733	1.11541e-16	1.09943e-16	1.49377	#DIV/0!	#DIV/0!	0.578954	#DIV/0!	#DIV/0!	0.257485	15.9526	15.9588
F8WE88	MYO5A	116.6	88.3	95.1	0.851479	0.967574	0.911513	1.3205	1.22608	0.928496	0.401082	0.294051	-0.107032	0.069826	0.014316	0.0402372
A8MU27	SUMO3	94.9	95.7	109.4	0.573882	0.718473	0.9383	0.991641	0.867459	0.874771	-0.0121108	-0.205133	-0.193022	0.241177	0.143589	0.0276584
B2R496; hsa:2788; O60262	GNG7	91.9	100.5	107.7	0.304655	0.725356	0.886732	0.914428	0.853296	0.933148	-0.129059	-0.228881	-0.0998227	0.516192	0.139449	0.0522078
A0A2R8Y5A3	CTNNB1	122.5	100.6	76.9	0.552733	0.384999	0.918029	1.21769	1.59298	1.30819	0.284151	0.671726	0.387575	0.257485	0.41454	0.0371434
Q32Q14	NDUFA7	110.9	107	82	0.965318	0.567763	0.628362	1.03645	1.35244	1.30488	0.0516486	0.435564	0.383915	0.0153295	0.245833	0.20179
A0A0S2Z497; hsa:5824	PEX19	125.9	80.4	93.7	0.873316	0.660268	0.918029	1.56592	1.34365	0.858058	0.647011	0.426157	-0.220854	0.0588286	0.18028	0.0371434
B2RDL3; B4DM11; B4DY44; hsa:79837; Q8TBX8; Q9H6N2	PIP4K2C	107.4	91.1	101.5	0.941001	0.967574	0.942208	1.17892	1.05813	0.897537	0.237471	0.0815143	-0.155957	0.0264098	0.014316	0.0258534
Q5TH30	NDRG3	118.7	86.6	94.7	0.463644	0.86369	0.918029	1.37067	1.25343	0.914467	0.454881	0.325884	-0.128997	0.333815	0.0636423	0.0371434
C9JM70; hsa:114787; Q7Z2K8; Q8ND74; Q96PZ4	GPRIN1	98.4	178.1	23.5	9.45314e-05	1.18344e-09	4.86849e-15	0.552499	4.18723	7.57872	-0.855957	2.066	2.92195	4.02442	8.92685	14.3126
hsa:527; P27449; Q6FH26	ATP6V0C	157.3	41.8	100.9	6.23264e-09	0.668557	0.00357828	3.76316	1.55897	0.414272	1.91194	0.640592	-1.27135	8.20533	0.174862	2.44633
F8VV71	UBE2N	105.2	97	97.9	0.992623	0.976846	0.998888	1.08454	1.07457	0.990807	0.117078	0.103754	-0.0133241	0.00321574	0.010174	0.000483359
A0A7I2YQC0	NPM1	85.7	127.8	86.5	0.0234438	0.967788	0.250839	0.670579	0.990751	1.47746	-0.576521	-0.0134049	0.563116	1.62997	0.0142195	0.600604
A7MBN3; hsa:1287	COL4A5	135.8	102.5	61.7	0.739841	0.00208049	0.0436061	1.32488	2.20097	1.66126	0.40586	1.13814	0.732282	0.130862	2.68183	1.36045
hsa:5216; P07737; Q53Y44	PFN1	107.4	105.1	87.5	0.882903	0.72459	0.604039	1.02188	1.22743	1.20114	0.0312313	0.295639	0.264408	0.0540868	0.139907	0.218935
A0A7P0TBH9	DTNA	175.3	124.7		0.447569	1.11541e-16	1.09943e-16	1.40577	#DIV/0!	#DIV/0!	0.491365	#DIV/0!	#DIV/0!	0.34914	15.9526	15.9588
A0A1B0GTE9	PRRT2	94.9	91	114.1	0.989083	0.811879	0.756853	1.04286	0.831727	0.797546	0.0605415	-0.265819	-0.32636	0.00476716	0.0905086	0.120988
hsa:2572; Q05329; Q9UD87	GAD2	102.3	102.2	95.5	0.989083	0.948764	0.9383	1.00098	1.0712	1.07016	0.00141095	0.0992335	0.0978226	0.00476716	0.022842	0.0276584
hsa:64168; Q6NUS7; Q8N987; Q96AZ7; Q9HBW8	NECAB1	148.4	124.8	26.7	0.867286	1.55141e-12	1.55035e-08	1.1891	5.55805	4.67416	0.249873	2.47458	2.22471	0.0618378	11.8093	7.80957
A0A8V8TLA4	RPSA	124.2	79.7	96.1	0.178718	0.977345	0.65371	1.55834	1.2924	0.829344	0.640014	0.370057	-0.269957	0.747833	0.00995209	0.184615
hsa:8473; O15294; Q7Z3K0; Q8WWM8; Q96CC1; Q9UG57	OGT	129.8	140.2	30	0.982692	2.47645e-08	0.00105291	0.92582	4.32667	4.67333	-0.111196	2.11326	2.22445	0.00758279	7.60617	2.97761
B3KQI1; B4DLW9; D3DN65; hsa:4345; P41217; Q6J2Q6; Q6PIQ4; Q8TB85; Q9H3J3	CD200	110.5	78.2	111.3	0.45927	0.921007	0.371255	1.41304	0.992812	0.702606	0.498806	-0.0104072	-0.509213	0.337932	0.035737	0.430327
A0A8V8TN34	SLC44A1	94.6	141.4	64	0.0980296	0.251386	0.00694024	0.669024	1.47812	2.20938	-0.57987	0.563768	1.14364	1.00864	0.599658	2.15863
Q9Y6I3-1	EPN1	95.5	86.7	117.7	0.994891	0.57426	0.590786	1.1015	0.811385	0.736619	0.139469	-0.301542	-0.44101	0.00222466	0.240891	0.22857
hsa:3281; O75506; Q53XA8; Q7Z5Z3	HSBP1	87.8	137.3	74.9	0.0631603	0.985919	0.186054	0.639476	1.17223	1.83311	-0.645039	0.229255	0.874294	1.19956	0.00615893	0.730361
A0A3B3ITF1	DLG2	112.2	106.5	81.3	0.867568	0.720893	0.618052	1.05352	1.38007	1.30996	0.0752192	0.464745	0.389526	0.0616966	0.142129	0.208975
G3V2N0	GNG2	112	95.3	92.7	0.255423	0.795267	0.955085	1.17524	1.2082	1.02805	0.232951	0.272857	0.0399069	0.592741	0.0994868	0.0199578
D6W5Y5	CIRBP	40.6	85.8	173.7	9.23905e-09	1.1411e-06	0.0949289	0.473193	0.233736	0.493955	-1.0795	-2.09705	-1.01755	8.03437	5.94268	1.0226
H0YEE2	CD81	122.1	79	98.9	0.526527	0.967574	0.80486	1.54557	1.23458	0.798787	0.628139	0.304021	-0.324118	0.278579	0.014316	0.0942799
D3DSY9	FNTA	97.9	106.3	95.8	0.980497	0.924561	0.861256	0.920978	1.02192	1.1096	-0.118761	0.0312832	0.150044	0.00855388	0.0340643	0.0648676
A0A024RCA7; hsa:6181	RPLP2	101.4	95.4	103.2	0.845613	0.95631	0.918029	1.06289	0.982558	0.924419	0.0879965	-0.0253853	-0.113382	0.0728285	0.0194012	0.0371434
A0A0S2Z5H3	CLINT1	161.2	138.8		0.804869	1.11541e-16	1.09943e-16	1.16138	#DIV/0!	#DIV/0!	0.215844	#DIV/0!	#DIV/0!	0.094275	15.9526	15.9588
hsa:11344; Q6IBS0; Q9Y3F5	TWF2	138.9	100.4	60.7	0.787752	0.000854476	0.0442812	1.38347	2.2883	1.65404	0.468287	1.19428	0.725991	0.10361	3.0683	1.35378
B2R4J2; D3DUM7; hsa:1327; P13073; Q6P666	COX4I1	150.4	148.2	1.3	0.804851	1.11541e-16	1.09943e-16	1.01484	115.692	114	0.0212591	6.85415	6.83289	0.0942844	15.9526	15.9588
A0A024R816; hsa:80727	TTYH3	175.9	124.1		0.536825	1.11541e-16	1.09943e-16	1.41741	#DIV/0!	#DIV/0!	0.503252	#DIV/0!	#DIV/0!	0.270167	15.9526	15.9588
B2RPG0; hsa:79966; Q4W5Q5; Q86SK9; Q8NDS0; Q9H7D1	SCD5	166.3	133.7		0.731813	1.11541e-16	1.09943e-16	1.24383	#DIV/0!	#DIV/0!	0.314789	#DIV/0!	#DIV/0!	0.1356	15.9526	15.9588
D6W538; hsa:10890; O88386; P61026; Q6IA52; Q9D7X6; Q9H0T3	RAB10	154	134.9	11.1	0.000158211	1.11541e-16	1.09943e-16	1.14159	13.8739	12.1532	0.19104	3.7943	3.60326	3.80076	15.9526	15.9588
B7Z6Z4	MYL6	95.5	99	105.5	0.803956	0.924561	0.979112	0.964646	0.905213	0.938389	-0.0519278	-0.14367	-0.0917426	0.0947678	0.0340643	0.00916776
B4DHZ7; B7Z9Z9; hsa:24141; Q9UJQ1	LAMP5	118.1	112.9	69	0.891164	0.0979846	0.771675	1.04606	1.71159	1.63623	0.0649635	0.775341	0.710377	0.0500423	1.00884	0.112566
E9PF18	HADH	125.5	99.9	74.6	0.194371	0.0722678	0.907718	1.25626	1.68231	1.33914	0.329131	0.75044	0.421309	0.711369	1.14106	0.0420489
A0A0C4DFV9	SET	48.8		251.2	9.37073e-16	2.92946e-14	1.09943e-16	#DIV/0!	0.194268	0	#DIV/0!	-2.36388	#NUM!	15.0282	13.5332	15.9588
B3KXH3; hsa:4884; Q15818; Q5FWE6	NPTX1	108.7	84.4	106.9	0.774201	0.985751	0.852367	1.28791	1.01684	0.789523	0.365037	0.0240901	-0.340947	0.111146	0.00623295	0.0693733
hsa:29978; O94798; Q5D027; Q9H3W6; Q9HAZ4; Q9UHD9	UBQLN2	144.6	155.4		0.926029	1.11541e-16	1.09943e-16	0.930502	#DIV/0!	#DIV/0!	-0.103919	#DIV/0!	#DIV/0!	0.0333756	15.9526	15.9588
K7EKX7	GPX4	101.7	93	105.3	0.968011	0.954966	0.9383	1.09355	0.965812	0.883191	0.129017	-0.0501858	-0.179203	0.0141198	0.0200121	0.0276584
B7ZKQ5; hsa:5004; P02763; Q5T539; Q5U067; Q8TC16	ORM1	82.5	105.2	112.3	0.193389	0.400089	0.942208	0.784221	0.734639	0.936776	-0.350669	-0.444892	-0.0942232	0.713569	0.397844	0.0258534
J3KQE5	RAN	80	111.2	108.8	0.272292	0.646887	0.970587	0.719424	0.735294	1.02206	-0.475085	-0.443607	0.0314782	0.564964	0.189172	0.0129654
H3BNX8	COX5A	113	112.8	74.2	0.928023	0.650414	0.589053	1.00177	1.52291	1.52022	0.0025557	0.606832	0.604276	0.0324413	0.18681	0.229845
hsa:1463; Q4LE67	CSPG3 variant protein	86.2	102.3	111.5	0.194371	0.667367	0.923063	0.84262	0.773094	0.917489	-0.247046	-0.371284	-0.124238	0.711369	0.175635	0.0347686
B2RAY3; hsa:8508; O43800; Q9BPW8	NIPSNAP1	116.3	77.5	106.2	0.347687	0.967574	0.687531	1.50065	1.0951	0.729755	0.585583	0.131067	-0.454516	0.458811	0.014316	0.162708
A6NEW4; B4E234; E1P5P3; F5H217; hsa:83737; O43584; Q5QP37; Q5TEL0; Q96F66; Q96J02; Q9BY75; Q9H451; Q9H4U5	ITCH	139.4	144.9	15.7	0.956728	1.11541e-16	1.09943e-16	0.962043	8.87898	9.2293	-0.055827	3.15039	3.20622	0.0192115	15.9526	15.9588
B4DYQ9; hsa:6543; Q9UPR5	SLC8A2	107.6	93.9	98.5	0.968011	0.985919	0.9383	1.1459	1.09239	0.953299	0.196481	0.127482	-0.0689986	0.0141198	0.00615893	0.0276584
B2R4N2; D3DR92; hsa:84833; Q96IX5	ATP5MK	106	82.2	111.8	0.950286	0.948764	0.851484	1.28954	0.948122	0.735242	0.366854	-0.0768559	-0.44371	0.0221455	0.022842	0.0698233
hsa:2767; O15109; P29992; Q14350; Q6IB00	GNA11	121.3	98.5	80.2	0.873316	0.331093	0.682538	1.23147	1.51247	1.22818	0.300384	0.596905	0.296521	0.0588286	0.48005	0.165873
C1PHA2	KIF5B-ALK	101	87.4	111.5	0.989083	0.86369	0.862378	1.15561	0.90583	0.783857	0.20865	-0.142688	-0.351339	0.00476716	0.0636423	0.0643023
B2RCJ1; hsa:5911; P10114; Q5JSC1; Q5JSC2	RAP2A	86.7	112.8	100.4	0.795705	0.940736	0.837366	0.768617	0.863546	1.12351	-0.379663	-0.211655	0.168008	0.0992479	0.0265322	0.0770848
A8K188; hsa:9223; O00309; O43863; O75085; Q96QZ7; Q96QZ8; Q96QZ9	MAGI1	119.3	112.1	68.6	0.989083	0.0936355	0.175092	1.06423	1.73907	1.63411	0.0898078	0.798314	0.708506	0.00476716	1.02856	0.756734
G0XQ39	STIM1	108.8	85.3	106	0.776516	0.99327	0.911513	1.2755	1.02642	0.804717	0.351061	0.0376143	-0.313447	0.10985	0.00293274	0.0402372
B2R4S7; hsa:2785; P29798; P63215; Q61014	GNG3	127.3	84.3	88.4	0.479939	0.65883	0.985802	1.51008	1.44005	0.95362	0.594628	0.526114	-0.0685137	0.318814	0.181226	0.00621025
B2RB86; hsa:4728; O00217; Q0VDA8	NDUFS8	85.9	94.5	119.6	0.767242	0.216885	0.636977	0.908995	0.718227	0.790134	-0.137656	-0.477487	-0.339831	0.115068	0.663771	0.195876
A8K0Z2; E9PB55; G3V294; hsa:84525; Q8N0V6; Q96CI1; Q9BPY8	HOPX	115.6	68.9	115.5	0.376481	0.922278	0.311014	1.67779	1.00087	0.596537	0.746566	0.00124855	-0.745317	0.424256	0.0351382	0.50722
B1AM77; hsa:2040; P27105; Q14087; Q15609; Q5VX96; Q96FK4	STOM	125.3	31.3	143.4	3.59381e-07	0.820848	2.72939e-05	4.00319	0.87378	0.218271	2.00115	-0.194659	-2.19581	6.44445	0.0857372	4.56393
A0A7P0S5H5	RPS20	99.7	91.2	109.1	0.989083	0.939347	0.857117	1.0932	0.913841	0.83593	0.12856	-0.129986	-0.258545	0.00476716	0.0271739	0.0669598
H0YB34	RIDA	91.4	92.5	116	0.84948	0.70431	0.923063	0.988108	0.787931	0.797414	-0.0172592	-0.343859	-0.3266	0.070847	0.152236	0.0347686
A0A024QZK4	PHYHIPL	86.7	87.9	125.4	0.787024	0.107507	0.604039	0.986348	0.691388	0.700957	-0.0198312	-0.532433	-0.512602	0.104012	0.968563	0.218935
A0A024R2F8	CHCHD4	75.9	102	122.1	0.465591	0.609707	0.920989	0.744118	0.621622	0.835381	-0.426397	-0.685891	-0.259494	0.331995	0.214879	0.0357456
hsa:55735; Q4VWF5; Q5VZN0; Q6PK20; Q6PK70; Q8NDM2; Q96CL7; Q9NVH1	DNAJC11	94.7	103.7	101.6	0.989083	0.985751	0.991324	0.913211	0.932087	1.02067	-0.13098	-0.101464	0.0295155	0.00476716	0.00623295	0.00378447
B2RD56; hsa:3015; P0C0S5; P17317; Q6I9U0	H2AZ1	131.2	91.3	77.5	0.0346877	0.667367	0.451406	1.43702	1.6929	1.17806	0.523081	0.7595	0.236419	1.45982	0.175635	0.345433
A0A7P0T890	DST	97.1	113.9	89	0.989083	0.985751	0.92614	0.852502	1.09101	1.27978	-0.230225	0.125666	0.355891	0.00476716	0.00623295	0.0333232
B3KQ91; hsa:135114; Q8N0Y9; Q9NQE9	HINT3	99.9	98.7	101.4	0.934807	0.985919	0.990983	1.01216	0.985207	0.973373	0.0174346	-0.0215011	-0.0389357	0.0292783	0.00615893	0.00393382
hsa:885; P06307	CCK	131.6	168.4		0.0328267	1.11541e-16	1.09943e-16	0.781473	#DIV/0!	#DIV/0!	-0.355733	#DIV/0!	#DIV/0!	1.48377	15.9526	15.9588
A0A8I5KUL7	FAM162A	141.8	150.2	8	0.828209	1.11541e-16	1.09943e-16	0.944075	17.725	18.775	-0.0830273	4.14771	4.23074	0.0818601	15.9526	15.9588
A0A8V8TMZ9	SLC6A1	108.5	97.7	93.9	0.992623	0.948764	0.984318	1.11054	1.15548	1.04047	0.151265	0.208498	0.0572334	0.00321574	0.022842	0.00686462
hsa:6201; P23821; P24818; P62081; Q57Z92; Q6IPH1	RPS7	103.8	106.9	89.4	0.686499	0.967574	0.851484	0.971001	1.16107	1.19575	-0.0424554	0.21546	0.257915	0.16336	0.014316	0.0698233
B2RAD2; hsa:4062; J3KQI0; O94772; Q6IAX0	LY6H	105.7	117.6	76.7	0.447569	0.924155	0.373784	0.89881	1.3781	1.53325	-0.153913	0.462677	0.61659	0.34914	0.034255	0.42738
F5GXT1	CD9	112.6	115.6	71.8	0.65204	0.584086	0.167379	0.974048	1.56825	1.61003	-0.0379346	0.649151	0.687086	0.185726	0.233523	0.776298
A7E2X6; D6W5A3; hsa:9581; O43163; Q4J6C3; Q4J6C4; Q4J6C6; Q4ZG39; Q6ZMW7; Q96DW7	PREPL	124.3	77.5	98.1	0.596485	0.935845	0.85402	1.60387	1.26707	0.79001	0.681558	0.341501	-0.340057	0.2244	0.0287959	0.0685318
Q6MZX7	DKFZp686M24218	98	109	92.9	0.968011	0.967074	0.988202	0.899083	1.0549	1.1733	-0.153474	0.0771032	0.230578	0.0141198	0.0145404	0.00515406
B1AQK5; hsa:774; Q00975	CACNA1B	169.4	130.6		0.674537	1.11541e-16	1.09943e-16	1.29709	#DIV/0!	#DIV/0!	0.375279	#DIV/0!	#DIV/0!	0.170994	15.9526	15.9588
A0A5F9ZI21	ARHGEF2	103.6	88.7	107.7	0.968011	0.72637	0.898606	1.16798	0.961931	0.823584	0.224018	-0.0559942	-0.280012	0.0141198	0.138842	0.0464306
A8K9E0; hsa:6641; O14912; Q13884; Q4KMG8	SNTB1	133.3	98.4	68.3	0.874205	0.0722678	0.392672	1.35467	1.95168	1.4407	0.437947	0.964719	0.526773	0.058387	1.14106	0.40597
A0A8V8TL59	PRKACA	137.8	154.1	8.1	0.633895	1.11541e-16	1.09943e-16	0.894225	17.0123	19.0247	-0.161291	4.08851	4.2498	0.197983	15.9526	15.9588
hsa:1212; P09497; Q53Y37; Q6FHW1	CLTB	91.3	101.3	107.3	0.950181	0.922381	0.989347	0.901283	0.850885	0.944082	-0.149947	-0.232963	-0.0830159	0.0221938	0.0350896	0.00465156
A0A8V8TR28	NUTF2	116.7	92.4	90.8	0.88039	0.650414	0.905309	1.26299	1.28524	1.01762	0.33684	0.36204	0.0252006	0.0553251	0.18681	0.0432033
A8K1K4; hsa:127262; Q5T0D9; Q8WV04	TPRG1L	118.4	82.3	99.3	0.504691	0.948764	0.656197	1.43864	1.19235	0.828802	0.524705	0.253803	-0.270901	0.296974	0.022842	0.182966
A0A059QXN6	COX1	62	178	60	1.96531e-08	0.144357	3.40677e-06	0.348315	1.03333	2.96667	-1.52154	0.0473057	1.56884	7.70657	0.840563	5.46766
B7ZC38	SH3GLB2	102.8	87	110.1	0.684274	0.976846	0.739884	1.18161	0.933697	0.790191	0.240753	-0.0989742	-0.339727	0.16477	0.010174	0.130836
B4DW54; E7EUE5; hsa:217; P05091; Q03639; Q6IB13; Q6IV71	ALDH2	94.6	97.6	107.8	0.92758	0.924155	0.918029	0.969262	0.877551	0.90538	-0.045041	-0.188445	-0.143404	0.0326486	0.034255	0.0371434
B4DFD4; B5MCY6; hsa:5510; Q15435; Q9UQE5; Q9UQE6; Q9Y6K4	PPP1R7	186		114	9.37073e-16	0.18581	1.09943e-16	#DIV/0!	1.63158	0	#DIV/0!	0.706269	#NUM!	15.0282	0.73093	15.9588
Q305V2	ND2	189.6	44.4	66	1.03855e-13	0.00339431	0.351105	4.27027	2.87273	0.672727	2.09433	1.52242	-0.571906	12.9836	2.46925	0.454562
A0A9L9PY69	IQSEC2	167.3	97.5	35.1	0.134638	2.72029e-12	3.86752e-05	1.7159	4.76638	2.77778	0.778963	2.25289	1.47393	0.870834	11.5654	4.41257
hsa:3915; P11047; Q5VYE7	LAMC1	210.7	89.3		0.000900414	1.11541e-16	1.09943e-16	2.35946	#DIV/0!	#DIV/0!	1.23846	#DIV/0!	#DIV/0!	3.04556	15.9526	15.9588
A0A7P0MRW0	NONO	153.4	56.8	89.8	1.89127e-05	0.411337	0.219566	2.7007	1.70824	0.632517	1.43334	0.772511	-0.660825	4.72325	0.385802	0.658436
K7EKD1	GFAP	83.1	155.2	61.8	0.000229835	0.354981	8.72552e-05	0.535438	1.34466	2.51133	-0.901208	0.427242	1.32845	3.63858	0.449795	4.05921
A8MQU2; hsa:83699; Q2VPC2; Q5VV96; Q6NSK8; Q6P9E8; Q7Z734; Q8IWD3; Q9BPY5; Q9UJC5	SH3BGRL2	102.4	96.1	101.5	0.989083	0.988546	0.979112	1.06556	1.00887	0.946798	0.0916074	0.012736	-0.0788714	0.00476716	0.00500319	0.00916776
J7M2B1	EZR-ROS1	113.3	119.1	67.6	0.984901	0.0511886	0.205541	0.951301	1.67604	1.76183	-0.0720256	0.745053	0.817078	0.00660736	1.29083	0.687101
F8W1H5; hsa:5878; P51148; Q6FH55; Q9P0Y5	RAB5C	138.8	108.3	53	0.633345	0.000107371	0.0381292	1.28163	2.61887	2.0434	0.357974	1.38894	1.03097	0.19836	3.96911	1.41874
A0A6Q8PF12	CEP41	193	107		0.79713	1.11541e-16	1.09943e-16	1.80374	#DIV/0!	#DIV/0!	0.85099	#DIV/0!	#DIV/0!	0.0984711	15.9526	15.9588
Q6P1N1	PPM2C	143.7	135.8	20.5	0.941001	1.11541e-16	2.89887e-13	1.05817	7.00976	6.62439	0.0815766	2.80936	2.72779	0.0264098	15.9526	12.5378
A0A024R6K8; hsa:7453	WARS	105.2	120.1	74.7	0.535269	0.810447	0.204497	0.875937	1.4083	1.60776	-0.191101	0.493955	0.685056	0.271428	0.0912753	0.689314
F8W835	PRPH	109	83.6	107.4	0.956006	0.967574	0.890685	1.30383	1.0149	0.778399	0.382753	0.0213341	-0.361419	0.0195394	0.014316	0.0502757
Q8TDJ5	TFG/ALK fusion	88.9	100.8	110.3	0.552733	0.624469	0.9383	0.881944	0.805984	0.913871	-0.18124	-0.311177	-0.129937	0.257485	0.204489	0.0276584
B3KXL2; B4DJZ3; D3DW48; F5H6F4; F8W7Y1; hsa:84532; Q5TF42; Q8IV99; Q8N234; Q96JI1; Q96JX6; Q9NU28; Q9NUB1	ACSS1	137.3	135.8	26.9	0.956728	3.86049e-12	1.01405e-09	1.01105	5.10409	5.04833	0.0158481	2.35165	2.33581	0.0192115	11.4134	8.99394
H6VRG1	KRT1	39.4	150.3	110.2	1.91707e-14	3.75976e-06	0.520583	0.262142	0.357532	1.36388	-1.93158	-1.48386	0.447721	13.7174	5.42484	0.28351
C9JZI7	NAP1L4	103.2	101.7	95	0.881988	0.948764	0.984318	1.01475	1.08632	1.07053	0.0211233	0.119444	0.0983203	0.0545371	0.022842	0.00686462
A6NDZ0; D3DUI3; hsa:9218; O75453; Q5U0E7; Q9P0L0; Q9UBZ2	VAPA	112	121.4	66.5	0.713678	0.175254	0.0733668	0.92257	1.68421	1.82556	-0.11627	0.752072	0.868342	0.146498	0.756332	1.1345
A0A024RB16	FAM62A	119	93.1	87.8	0.867286	0.723405	0.927303	1.2782	1.35535	1.06036	0.354109	0.438669	0.0845602	0.0618378	0.140618	0.0327785
A0PJA1; B4DRF4; hsa:51495; Q280Z3; Q6PD63; Q8IUI5; Q8NC86; Q8NCB1; Q96T12; Q9NQA7; Q9P035	HACD3	113.6	94.4	92	0.921045	0.848263	0.944639	1.20339	1.23478	1.02609	0.267104	0.304257	0.037153	0.0357191	0.0714697	0.0247342
hsa:81609; Q32Q36; Q4AEJ5; Q5VWB0; Q5VWB1; Q5VWB2; Q6IPP6; Q86UB1; Q96D79; Q96L92; Q9H3K8	SNX27	111.8	99.1	89.2	0.992623	0.893099	0.911513	1.12815	1.25336	1.11099	0.173963	0.325805	0.151841	0.00321574	0.0491003	0.0402372
E9PR17; hsa:966; P13987	CD59	106.7	86.6	106.7	0.875136	0.95631	0.805662	1.2321	1	0.811621	0.301121	0	-0.301121	0.0579242	0.0194012	0.0938471
hsa:27089; O14949; Q5FVE2; Q9BV88; Q9T2V7	UQCRQ	109.5	52.5	138	0.023426	0.165449	0.00175682	2.08571	0.793478	0.380435	1.06054	-0.333737	-1.39428	1.6303	0.781335	2.75527
G3V4P8	GMFB	111.2	98.3	90.5	0.719257	0.948764	0.918029	1.13123	1.22873	1.08619	0.177893	0.297167	0.119274	0.143116	0.022842	0.0371434
hsa:9920; O94819; Q3L1I0	KBTBD11	162.6	137.4		0.950181	1.11541e-16	1.09943e-16	1.18341	#DIV/0!	#DIV/0!	0.242945	#DIV/0!	#DIV/0!	0.0221938	15.9526	15.9588
D3DSQ1	ASAH1	98.6	132.3	69.2	0.13642	0.817012	0.0558429	0.745276	1.42486	1.91185	-0.424154	0.510816	0.934969	0.865123	0.0877715	1.25303
hsa:57026; Q96GD0; Q9UGY2	PDXP	117.3	71.8	110.9	0.134638	0.977345	0.38006	1.6337	1.05771	0.64743	0.708147	0.0809436	-0.627204	0.870834	0.00995209	0.420148
A0A0G2JHM8	MOG	99.6	127.9	72.5	0.238434	0.468315	0.0608337	0.778733	1.37379	1.76414	-0.360799	0.458165	0.818963	0.622632	0.329462	1.21586
A0A024R6K5; hsa:51466	EVL	90.4	97.8	111.8	0.443046	0.931772	0.950161	0.924335	0.808587	0.874776	-0.113512	-0.306526	-0.193014	0.353551	0.0306903	0.0222026
hsa:26289; Q5U622; Q6FH66; Q7Z4T5; Q86YS0; Q8N464; Q96EC9; Q9Y6K8	AK5	97	75.6	127.4	0.83889	0.0436937	0.0809452	1.28307	0.761381	0.593407	0.359599	-0.393309	-0.752907	0.0762947	1.35958	1.09181
A8K6X1; hsa:9908; O60606; O75149; Q9UN86; Q9UPA1	G3BP2	103.6	76	120.3	0.741006	0.923818	0.546489	1.36316	0.86118	0.631754	0.446953	-0.215613	-0.662565	0.130179	0.0344137	0.262419
A0A2R8Y5Y7	RPL9	148.4	151.6		0.761408	1.11541e-16	1.09943e-16	0.978892	#DIV/0!	#DIV/0!	-0.0307787	#DIV/0!	#DIV/0!	0.118383	15.9526	15.9588
A0A9L9PXQ4	LAMP2	111.6	107.6	80.7	0.85909	0.817012	0.704943	1.03717	1.3829	1.33333	0.0526589	0.467696	0.415037	0.0659613	0.0877715	0.151846
A6NHL2; B4DKL2; hsa:79861; Q4QQJ5; Q9H6Z0	TUBAL3	77.5	103.5	119	0.205729	0.196889	0.892041	0.748792	0.651261	0.869748	-0.417363	-0.618693	-0.201331	0.686705	0.705779	0.049615
A8IE48; hsa:2551	GABPA	166.1	133.9		0.682478	1.11541e-16	1.09943e-16	1.24048	#DIV/0!	#DIV/0!	0.310896	#DIV/0!	#DIV/0!	0.165911	15.9526	15.9588
A6NNM5; B2R786; hsa:10527; O95373; Q1RMF7; Q9H177; Q9NTE3	IPO7	75.7	121.1	103.2	0.527504	0.43659	0.944639	0.625103	0.733527	1.17345	-0.677834	-0.447078	0.230756	0.277775	0.359927	0.0247342
A8K366; C9J1H6; E9PJD3; E9PKB2; E9PL68; E9PN26; E9PNQ3; E9PP01; E9PR97; hsa:79751; Q8TBU8; Q9H936	SLC25A22	98.7	80.1	121.1	0.873316	0.540415	0.355102	1.23221	0.815029	0.661437	0.301248	-0.295077	-0.596325	0.0588286	0.267273	0.449647
E7EPT4	NDUFV2	81.1	104.5	114.5	0.427609	0.38981	0.967589	0.776077	0.708297	0.912664	-0.365729	-0.497574	-0.131845	0.368954	0.409147	0.0143091
A0A8V8TQW4	AP3D1	136.8	163.2		0.950181	1.11541e-16	1.09943e-16	0.838235	#DIV/0!	#DIV/0!	-0.254573	#DIV/0!	#DIV/0!	0.0221938	15.9526	15.9588
A0A0M4G3H8	AGL	111.8	134.7	53.5	0.956728	0.10347	0.198968	0.829993	2.08972	2.51776	-0.26883	1.06331	1.33214	0.0192115	0.985185	0.701218
hsa:133121; Q4W5Q1; Q6UWR7; Q96M57	ENPP6	60	155.3	84.7	4.21462e-08	0.155504	0.144106	0.386349	0.708383	1.83353	-1.37202	-0.497399	0.874624	7.37524	0.808257	0.841318
A0A024R1X4; hsa:28958		106.8	100.3	92.9	0.907029	0.948764	0.852367	1.06481	1.14962	1.07966	0.09059	0.201161	0.110571	0.0423788	0.022842	0.0693733
V5YQL4	FGFR2-AHCYL1	118.5	78.6	102.9	0.552733	0.949375	0.888072	1.50763	1.1516	0.763848	0.592286	0.203644	-0.388642	0.257485	0.022562	0.0515517
A0A804HLC1	ATL1	91.3	80.5	128.2	0.98156	0.468315	0.351105	1.13416	0.712168	0.627925	0.181626	-0.489709	-0.671336	0.00808331	0.329462	0.454562
hsa:257194; Q5VT21; Q6UY06; Q7Z3B1; Q8N440; Q8NAQ3	NEGR1	97.6	84.7	117.7	0.841092	0.769823	0.509202	1.1523	0.829227	0.719626	0.204519	-0.270161	-0.47468	0.0751566	0.113609	0.29311
A8K3R1; D3DXF6; D3DXF8; hsa:7458; Q15056	EIF4H	115.6	96.3	88.1	0.776516	0.922278	0.991324	1.20042	1.31215	1.09308	0.263534	0.391927	0.128394	0.10985	0.0351382	0.00378447
G3V556	ATP5MJ	97.3	125.8	76.9	0.175959	0.949375	0.35919	0.77345	1.26528	1.63589	-0.37062	0.339456	0.710076	0.754589	0.022562	0.444676
hsa:57480; Q5T1F2; Q9ULL1	PLEKHG1	99.1	92.2	108.7	0.992623	0.86369	0.885442	1.07484	0.911684	0.848206	0.104118	-0.133395	-0.237513	0.00321574	0.0636423	0.0528401
A0A3B3ITJ4	HNRNPL	224.4	75.6		2.2285e-07	1.11541e-16	1.09943e-16	2.96825	#DIV/0!	#DIV/0!	1.56961	#DIV/0!	#DIV/0!	6.65199	15.9526	15.9588
A0A024RDG8; hsa:1040	CDS1		200.6	99.4	9.37073e-16	1.11541e-16	0.0263988	0	0	2.01811	#NUM!	#NUM!	1.013	15.0282	15.9526	1.57842
A0A0S2Z5X1; hsa:131118	DNAJC19	124.4	74.3	101.3	0.077175	0.811879	0.643068	1.67429	1.22804	0.733465	0.743552	0.296352	-0.4472	1.11252	0.0905086	0.191743
A0A5F9ZHH3; B2RD42; B3KSX9; B4DXC6; B4DXV5; hsa:5414; O43236; Q6IAP3; Q8N821; Q8NEP4; Q9H315; Q9UM58	SEPTIN4	34.1	9	256.8	2.14971e-11	1.11541e-16	1.09943e-16	3.78889	0.132788	0.0350467	1.92177	-2.9128	-4.83458	10.6676	15.9526	15.9588
hsa:3339; P98160; Q16287; Q5SZI3; Q9H3V5	HSPG2	170.3	129.7		0.715892	1.11541e-16	1.09943e-16	1.31303	#DIV/0!	#DIV/0!	0.3929	#DIV/0!	#DIV/0!	0.145153	15.9526	15.9588
B2R5Z2; B4DQI8; B4DW74; B4DW94; hsa:5908; P09526; P61224; Q502X3; Q5TZR4; Q6DCA1; Q6LES0	RAP1B	87	127.9	85.1	0.104738	0.921283	0.357954	0.680219	1.02233	1.50294	-0.555929	0.0318563	0.587785	0.979895	0.0356069	0.446173
B4E1K7; D3DRN3; hsa:30968; O60376; Q53G29; Q96FY2; Q9P042; Q9UJZ1	STOML2	98.6	88.1	113.2	0.989083	0.702189	0.790859	1.11918	0.871025	0.778269	0.162446	-0.199214	-0.36166	0.00476716	0.153546	0.101901
B2R4M1; hsa:4706; O14561; Q9UNV1	NDUFAB1	111.8	101	87.2	0.956728	0.811879	0.890685	1.10693	1.28211	1.15826	0.146565	0.35852	0.211955	0.0192115	0.0905086	0.0502757
hsa:5050; Q15102; Q53X88	PAFAH1B3	124.8	112.3	62.9	0.977901	0.0243049	0.117676	1.11131	1.9841	1.78537	0.15226	0.988486	0.836226	0.00970518	1.61431	0.92931
A0A024R5H9; hsa:58473	PLEKHB1	101.8	119.3	78.9	0.552733	0.720893	0.656197	0.853311	1.29024	1.51204	-0.228856	0.36764	0.596497	0.257485	0.142129	0.182966
hsa:6620; Q16143; Q6IAX7	SNCB	106.5	101.1	92.4	0.989083	0.967574	0.942208	1.05341	1.1526	1.09416	0.0750704	0.204889	0.129818	0.00476716	0.014316	0.0258534
B0YIY0; hsa:57118; Q8IU85; Q9HD31	CAMK1D	138.5	118.2	43.3	0.84948	8.59501e-07	0.00121695	1.17174	3.19861	2.72979	0.228656	1.67745	1.44879	0.070847	6.06575	2.91473
B2RB16; B4E2W0; hsa:3032; O14969; P55084; Q53TA6; Q96C77; Q9H3F5; Q9T2V8	HADHB	128.6	113.9	57.5	0.989083	0.00339431	0.0198452	1.12906	2.23652	1.98087	0.175123	1.16126	0.986134	0.00476716	2.46925	1.70234
Q5T321	NBEA	97.6	120.8	81.7	0.300438	0.924561	0.351105	0.807947	1.19461	1.47858	-0.307667	0.256545	0.564212	0.522246	0.0340643	0.454562
A8MPS2; A8MQ26; B7WNN9; B7WPC1; hsa:54039; P57721; Q8N9K6; Q96EP6	PCBP3	137.1	120.4	42.5	0.867286	4.58891e-07	0.000742209	1.1387	3.22588	2.83294	0.187393	1.68969	1.5023	0.0618378	6.33829	3.12947
hsa:10787; O60329; Q53QN5; Q53S94; Q53Y35; Q9Y2A7	NCKAP1	124.9	75.4	99.7	0.526527	0.977345	0.805662	1.6565	1.25276	0.756269	0.728137	0.325108	-0.403029	0.278579	0.00995209	0.0938471
A0A024R930	PRG4	30.1	31	238.8	0.84948	1.11541e-16	4.64931e-13	0.970968	0.126047	0.129816	-0.0425047	-2.98797	-2.94546	0.070847	15.9526	12.3326
A8K7H9; B4DX40; E1P5N1; hsa:6640; Q13424; Q16438	SNTA1	120.2	91.4	88.3	0.409924	0.239534	0.918029	1.3151	1.36127	1.03511	0.395171	0.444952	0.0497807	0.387297	0.620632	0.0371434
A0A0C4DGQ5	CAPNS1	80.7	155.9	63.4	0.0171179	0.922278	0.00713718	0.51764	1.27287	2.45899	-0.94998	0.348086	1.29807	1.76655	0.0351382	2.14647
C9IYJ3; hsa:2631; O43801; O75323; Q53X96	NIPSNAP2	205.5	33.9	60.5	9.37073e-16	4.32666e-07	0.161006	6.06195	3.39669	0.560331	2.59978	1.76413	-0.83565	15.0282	6.36385	0.793157
B5A970; B5A971; B5A972; hsa:2050; P54760; Q7Z635; Q9BTA5; Q9BXP0	EPHB4	84.4	90.3	125.3	0.928023	0.409576	0.692773	0.934662	0.673583	0.72067	-0.097483	-0.570072	-0.472589	0.0324413	0.387666	0.159409
B2R8M2; hsa:6888; O00751; P37837; Q8WV32; Q8WZ45	TALDO1	87.1	139.1	73.8	0.00170421	0.977345	0.0506854	0.626168	1.18022	1.88482	-0.675378	0.239052	0.91443	2.76848	0.00995209	1.29512
B2R7L7; hsa:10294; O14711; O60884	DNAJA2	100.9	109.8	89.3	0.65204	0.995297	0.847849	0.918944	1.1299	1.22956	-0.121952	0.176194	0.298146	0.185726	0.00204748	0.0716814
A0A024R001; hsa:51522	TMEM14C	109.4	94.8	95.7	0.700707	0.502574	0.987989	1.15401	1.14316	0.990596	0.206654	0.193022	-0.0136319	0.154464	0.2988	0.00524793
B2R6P7; B4DDV0; hsa:2739; P78375; Q04760; Q59EL0; Q5TZW3; Q96FC0; Q96J41	GLO1	127.5	89.6	83	0.776516	0.36631	0.914397	1.42299	1.53614	1.07952	0.508927	0.619314	0.110387	0.10985	0.436152	0.038865
A0A286YEW9	MAPK10	113.1	79.8	107	0.526527	0.977345	0.682538	1.41729	1.05701	0.745794	0.503138	0.0799881	-0.42315	0.278579	0.00995209	0.165873

## Sheet: Top proteins
	Top 10 upregulated and downregulated proteins across pairwise comparisons
	AD-DLB vs AD alone				AD-DLB vs Normal				AD alone vs Normal
	(AD-DLB/AD alone)				(AD-DLB/Normal)				(AD alone/Normal)
	Upregulated		Downregulated		Upregulated		Downregulated		Upregulated		Downregulated
	Protein	Log2FC	Protein	Log2FC	Protein	Log2FC	Protein	Log2FC	Protein	Log2FC	Protein	Log2FC
	NIPSNAP2	↑6.062	KRT10	↓-7.964	CHL1	↑120.455	KRT10	↓-12.471	CHL1	↑151.182	SEPTIN4	↓-28.533
	MT-ND2	↑4.270	SPP1	↓-4.135	COX4I1	↑115.692	PRG4	↓-7.934	COX4I1	↑114.000	PRG4	↓-7.703
	STOM	↑4.003	KRT1	↓-3.815	MAPK3	↑33.830	SEPTIN4	↓-7.531	MAPK3	↑29.000	STOM	↓-4.581
	SEPTIN4	↑3.789	MT-CO1	↓-2.871	RAB11FIP5	↑30.554	SET	↓-5.148	APP	↑24.407	UQCRQ	↓-2.629
	ATP6V0C	↑3.763	GPM6A	↓-2.827	APP	↑25.441	CIRBP	↓-4.278	RAB11FIP5	↑22.036	GNB1	↓-2.421
	APPL1	↑3.601	ENPP6	↓-2.588	FAM162A	↑17.725	KRT1	↓-2.797	PRKACA	↑19.025	ATP6V0C	↓-2.414
	GNB1	↑3.476	CIRBP	↓-2.113	CEND1	↑17.103	GPM6B	↓-1.831	FAM162A	↑18.775	GPM6B	↓-2.109
	MGST3	↑2.990	CAPNS1	↓-1.932	PRKACA	↑17.012	CPLX1	↓-1.632	CEND1	↑12.825	MGST3	↓-2.803
	HNRNPL	↑2.968	GFAP	↓-1.868	RAB10	↑13.874	AK5	↓-1.313	RAB10	↑12.153	SYP	↓-1.848
	NONO	↑2.701	GPRIN1	↓-1.810	ECH1	↑11.424			ECH1	↑10.311
